# Supplementary material for: Identification of DNA methylation changes associated with human gastric cancer
Source: BMC Med Genomics. 2011 Dec 2;4:82. doi: 10.1186/1755-8794-4-82 (PMC3273443; doi:10.1186/1755-8794-4-82)
Supplement: Additional file 3 — Supplementary Tables 2. Supplementary Table 4, 6, 7. Supplementary Table 4: Promoter class according to CpG density. Supplementary Table 6: The genes with hypermethylation patterns and low expression levels. Supplementary Table 7: The genes with hypomethylation patterns and high expression levels. [file 1755-8794-4-82-S3.XLSX]

## Sheet: Supplementary Table 4
Supplementary Table 4. Promoter class according to CpG density
chrom	chromStart	chromEnd	strand	name	class
chr1	4224	7502	-	NR_028269	HCP
chr1	4224	19233	-	NR_024540	HCP
chr1	24473	25944	-	NR_026818	HCP
chr1	24473	25944	-	NR_026820	HCP
chr1	58953	59871	+	NM_001005484	LCP
chr1	313754	318444	+	NR_028322	LCP
chr1	313754	318444	+	NR_028325	LCP
chr1	313754	318444	+	NR_028327	LCP
chr1	357521	358460	+	NM_001005221	LCP
chr1	357521	358460	+	NM_001005224	LCP
chr1	357521	358460	+	NM_001005277	LCP
chr1	610958	611897	-	NM_001005221	ICP
chr1	610958	611897	-	NM_001005224	ICP
chr1	610958	611897	-	NM_001005277	ICP
chr1	651001	655594	-	NR_028327	HCP
chr1	690107	703931	-	NR_033908	HCP
chr1	751448	752765	-	NR_024321	HCP
chr1	752926	779603	+	NR_015368	HCP
chr1	793313	802045	-	NR_027055	HCP
chr1	842815	844680	-	NR_026874	HCP
chr1	850983	869824	+	NM_152486	HCP
chr1	869445	884542	-	NM_015658	HCP
chr1	885829	890962	+	NM_198317	HCP
chr1	891739	900347	+	NM_032129	HCP
chr1	891739	900347	+	NM_001160184	HCP
chr1	900441	907336	-	NR_027693	HCP
chr1	924204	925415	-	NM_021170	HCP
chr1	924206	925415	-	NM_001142467	HCP
chr1	938709	939782	+	NM_005101	LCP
chr1	945365	981355	+	NM_198576	HCP
chr1	1007060	1041599	-	NM_017891	HCP
chr1	1092346	1092441	+	NR_029639	LCP
chr1	1093105	1093195	+	NR_029834	LCP
chr1	1094247	1094330	+	NR_029957	LCP
chr1	1099148	1123176	+	NM_001130045	LCP
chr1	1104939	1111106	+	NM_153254	LCP
chr1	1128750	1131952	-	NM_004195	HCP
chr1	1128750	1131952	-	NM_148901	HCP
chr1	1128750	1131952	-	NM_148902	HCP
chr1	1136568	1139411	-	NM_003327	HCP
chr1	1142150	1157310	-	NM_016176	HCP
chr1	1142150	1157310	-	NM_016547	HCP
chr1	1157491	1160283	+	NM_080605	HCP
chr1	1167695	1171965	-	NM_001014980	HCP
chr1	1179154	1199097	-	NM_058167	HCP
chr1	1179154	1199097	-	NM_194315	HCP
chr1	1179154	1199097	-	NM_194457	HCP
chr1	1179154	1199097	-	NM_194458	HCP
chr1	1200500	1217272	+	NR_037668	LCP
chr1	1200500	1217272	+	NM_001130413	LCP
chr1	1217626	1233132	-	NM_030649	HCP
chr1	1233856	1236920	+	NM_153339	HCP
chr1	1236827	1249909	-	NM_017871	HCP
chr1	1250005	1254139	+	NM_001029885	HCP
chr1	1256588	1259707	+	NM_152228	LCP
chr1	1260520	1274355	-	NM_004421	HCP
chr1	1277933	1283778	-	NM_032348	HCP
chr1	1298972	1300443	-	NM_001127229	HCP
chr1	1298972	1300681	-	NM_017900	HCP
chr1	1298973	1300425	-	NM_001127230	HCP
chr1	1310953	1324581	-	NM_030937	HCP
chr1	1317530	1324581	-	NM_001039577	HCP
chr1	1324772	1327289	+	NR_015434	HCP
chr1	1327138	1332556	-	NM_017971	HCP
chr1	1343662	1346513	-	NM_001145210	HCP
chr1	1343662	1346513	-	NR_026871	HCP
chr1	1351370	1353030	+	NM_001146685	LCP
chr1	1360765	1368125	+	NM_022834	HCP
chr1	1360765	1368125	+	NM_199121	HCP
chr1	1374931	1395401	+	NM_001039211	LCP
chr1	1397026	1421445	+	NM_031921	HCP
chr1	1437385	1459930	+	NM_001170535	HCP
chr1	1437385	1459930	+	NM_018188	HCP
chr1	1437772	1459930	+	NM_001170536	HCP
chr1	1460020	1465603	-	NM_001114748	HCP
chr1	1466915	1500125	-	NM_014188	HCP
chr1	1540657	1555853	+	NM_001170686	HCP
chr1	1540657	1555853	+	NM_001170688	HCP
chr1	1540657	1555853	+	NM_080875	HCP
chr1	1540657	1555853	+	NR_033183	HCP
chr1	1540657	1555853	+	NM_001170687	HCP
chr1	1541107	1555853	+	NM_001170689	HCP
chr1	1557422	1559893	+	NM_006983	LCP
chr1	1558021	1559890	+	NR_002946	HCP
chr1	1560962	1645635	-	NM_033489	HCP
chr1	1560962	1645635	-	NM_033488	HCP
chr1	1560962	1645635	-	NM_033493	HCP
chr1	1560962	1645635	-	NM_033492	HCP
chr1	1560962	1645635	-	NM_033487	HCP
chr1	1560962	1645635	-	NM_033486	HCP
chr1	1582801	1614103	-	NM_001110781	HCP
chr1	1621237	1623107	+	NR_002946	HCP
chr1	1624029	1645651	-	NM_033529	HCP
chr1	1624029	1645651	-	NM_024011	HCP
chr1	1646136	1667298	-	NM_001199787	HCP
chr1	1648683	1667298	-	NM_182838	HCP
chr1	1672530	1679941	-	NM_001198995	HCP
chr1	1672530	1699769	-	NM_023018	HCP
chr1	1672530	1700157	-	NM_001198993	HCP
chr1	1672530	1701368	-	NM_001198994	ICP
chr1	1706588	1812355	-	NM_002074	HCP
chr1	1836125	1838593	+	NM_138705	LCP
chr1	1838888	1840600	-	NM_178545	HCP
chr1	1874611	1925136	-	NM_001080484	HCP
chr1	1940627	1952052	+	NM_000815	HCP
chr1	1971768	2106694	+	NM_002744	HCP
chr1	1994945	2106694	+	NM_001033581	HCP
chr1	2026014	2106694	+	NM_001033582	LCP
chr1	2105758	2129032	-	NM_001146310	HCP
chr1	2110341	2114884	-	NR_024445	HCP
chr1	2110847	2116074	-	NM_182533	HCP
chr1	2149993	2231512	+	NM_003036	HCP
chr1	2242555	2312853	-	NM_024848	HCP
chr1	2271713	2273960	-	NR_024489	HCP
chr1	2313073	2326743	+	NM_007033	HCP
chr1	2326100	2333870	-	NM_002617	HCP
chr1	2326100	2333870	-	NM_153818	HCP
chr1	2397613	2426824	+	NM_014638	LCP
chr1	2429834	2447895	-	NM_018216	HCP
chr1	2450043	2451544	-	NM_001010926	HCP
chr1	2471218	2474144	-	NR_026927	HCP
chr1	2479150	2486613	-	NM_003820	HCP
chr1	2485967	2487210	+	NR_037844	LCP
chr1	2507758	2512768	+	NR_036637	HCP
chr1	2507758	2512768	+	NR_036638	HCP
chr1	2508048	2512768	+	NM_001195736	HCP
chr1	2508048	2512768	+	NM_001195737	HCP
chr1	2508048	2512768	+	NM_001195738	HCP
chr1	2508048	2512768	+	NM_001195740	HCP
chr1	2508048	2512768	+	NM_001195741	HCP
chr1	2508048	2512768	+	NM_152371	HCP
chr1	2511940	2554341	-	NM_033467	HCP
chr1	2927905	2929327	+	NM_080431	LCP
chr1	2966040	2974149	-	NR_015440	HCP
chr1	2970495	2974149	-	NR_024371	HCP
chr1	2975601	3345045	+	NM_022114	HCP
chr1	2975601	3345045	+	NM_199454	HCP
chr1	3034398	3034459	+	NR_036215	LCP
chr1	3361006	3387537	+	NM_014448	HCP
chr1	3394365	3517919	-	NM_001409	HCP
chr1	3467119	3467214	-	NR_030277	HCP
chr1	3531415	3536554	+	NM_182752	HCP
chr1	3537190	3556531	-	NM_017818	HCP
chr1	3558988	3642625	+	NM_001204184	HCP
chr1	3558988	3642625	+	NM_001204185	HCP
chr1	3558988	3642625	+	NM_001204186	HCP
chr1	3558988	3642625	+	NM_001204187	HCP
chr1	3558988	3642625	+	NM_001204188	HCP
chr1	3558988	3642625	+	NM_005427	HCP
chr1	3597095	3642625	+	NM_001126240	HCP
chr1	3597095	3642625	+	NM_001126241	HCP
chr1	3597095	3642625	+	NM_001126242	HCP
chr1	3597095	3642625	+	NM_001204189	HCP
chr1	3597095	3642625	+	NM_001204190	HCP
chr1	3597095	3642625	+	NM_001204191	HCP
chr1	3604469	3642625	+	NM_001204192	LCP
chr1	3642407	3653195	-	NR_033712	HCP
chr1	3642407	3653797	-	NR_033708	HCP
chr1	3642407	3653797	-	NR_033709	HCP
chr1	3642407	3653797	-	NR_033710	HCP
chr1	3642407	3653797	-	NR_033711	HCP
chr1	3658824	3678069	+	NM_152492	LCP
chr1	3679211	3682406	+	NM_001163724	ICP
chr1	3686643	3702928	-	NM_020710	HCP
chr1	3718504	3763657	-	NM_014704	HCP
chr1	3763704	3791853	+	NM_004402	HCP
chr1	3795556	3806717	-	NM_207356	HCP
chr1	3806827	3821871	+	NR_024455	HCP
chr1	4371970	4384604	+	NR_027088	LCP
chr1	4614964	4737714	+	NM_001042478	HCP
chr1	4614964	4743711	+	NM_018836	HCP
chr1	5845456	5975118	-	NM_015102	HCP
chr1	5974944	6083840	+	NM_001199861	HCP
chr1	6008659	6083840	+	NM_003636	LCP
chr1	6008659	6083840	+	NM_172130	LCP
chr1	6016934	6083840	+	NM_001199860	LCP
chr1	6028567	6083840	+	NM_001199862	LCP
chr1	6028760	6083840	+	NM_001199863	LCP
chr1	6084433	6162781	-	NM_015557	HCP
chr1	6167666	6182266	-	NM_000983	HCP
chr1	6188775	6203946	+	NM_207396	HCP
chr1	6203839	6218631	-	NM_012405	HCP
chr1	6226838	6228225	+	NM_001024598	LCP
chr1	6229992	6243622	-	NM_207370	HCP
chr1	6246918	6341591	-	NM_181866	HCP
chr1	6246918	6343351	-	NM_181865	HCP
chr1	6246918	6368470	-	NM_181864	HCP
chr1	6246918	6376413	-	NM_007274	HCP
chr1	6397880	6402566	-	NM_019089	HCP
chr1	6407434	6443591	+	NM_031475	HCP
chr1	6412480	6412543	-	NR_036218	HCP
chr1	6443800	6448842	-	NM_003790	HCP
chr1	6443800	6448842	-	NM_148965	HCP
chr1	6443800	6448842	-	NM_148966	HCP
chr1	6443800	6448842	-	NM_148967	HCP
chr1	6443800	6448842	-	NM_148970	HCP
chr1	6446757	6448842	-	NM_001039664	HCP
chr1	6448738	6468601	-	NM_001042665	HCP
chr1	6448738	6473227	-	NM_001042664	HCP
chr1	6448738	6474347	-	NM_020631	HCP
chr1	6448738	6480071	-	NM_001042663	HCP
chr1	6448738	6502656	-	NM_198681	HCP
chr1	6503993	6537245	-	NM_024654	HCP
chr1	6537924	6562404	+	NM_177540	LCP
chr1	6537924	6562404	+	NM_138697	LCP
chr1	6562649	6571927	+	NM_005341	HCP
chr1	6573370	6585516	-	NM_014851	HCP
chr1	6596342	6606680	+	NM_153812	HCP
chr1	6607511	6616229	+	NM_001195753	LCP
chr1	6607796	6616229	+	NM_001195752	HCP
chr1	6607796	6618233	+	NM_138350	HCP
chr1	6616814	6684553	-	NM_018198	HCP
chr1	6767970	6854694	+	NM_001195563	HCP
chr1	6767970	7752353	+	NM_015215	HCP
chr1	7753915	7764079	+	NM_004781	HCP
chr1	7767349	7827824	+	NM_016831	HCP
chr1	7830258	7835691	-	NM_006786	ICP
chr1	7830258	7836138	-	NM_021995	ICP
chr1	7898517	7925812	-	NM_001561	ICP
chr1	7944300	7967929	+	NM_001123377	HCP
chr1	7944300	7967929	+	NM_007262	HCP
chr1	7994365	8008980	-	NM_018948	HCP
chr1	8306976	8326814	+	NM_001080397	LCP
chr1	8335050	8406334	-	NM_001042682	HCP
chr1	8335050	8800286	-	NM_001042681	HCP
chr1	8335050	8800286	-	NM_012102	HCP
chr1	8843645	8854222	-	NM_001201483	ICP
chr1	8843645	8861738	-	NM_001428	HCP
chr1	8928508	8957735	+	NM_001215	LCP
chr1	8985945	9008991	-	NM_207420	HCP
chr1	9019591	9052474	-	NM_003039	ICP
chr1	9019591	9071097	-	NR_024180	HCP
chr1	9024013	9052474	-	NM_001135585	ICP
chr1	9087062	9111816	-	NM_024980	HCP
chr1	9134313	9134423	-	NR_029610	HCP
chr1	9217449	9253981	+	NM_004285	HCP
chr1	9275527	9352177	+	NM_025106	HCP
chr1	9522114	9565418	+	NM_032315	HCP
chr1	9571518	9587607	+	NM_001010866	HCP
chr1	9571518	9597522	+	NM_001130924	HCP
chr1	9634376	9711759	+	NM_005026	HCP
chr1	9635254	9637231	-	NR_027045	HCP
chr1	9711665	9807137	-	NM_001009566	HCP
chr1	9711665	9807137	-	NM_014944	HCP
chr1	9830920	9892903	-	NM_001012329	HCP
chr1	9830920	9892903	-	NM_020248	HCP
chr1	9912362	9925413	-	NM_032368	HCP
chr1	9926072	9968143	+	NM_022787	HCP
chr1	9979841	9998665	+	NM_052960	HCP
chr1	10015627	10163883	+	NM_006048	HCP
chr1	10015627	10163883	+	NM_001105562	HCP
chr1	10193350	10291242	+	NM_183416	HCP
chr1	10193350	10364248	+	NM_015074	HCP
chr1	10381671	10402788	+	NM_002631	HCP
chr1	10412745	10425459	+	NM_199294	HCP
chr1	10412745	10434647	+	NM_198544	HCP
chr1	10412745	10434647	+	NM_199006	HCP
chr1	10413390	10425459	+	NR_036462	HCP
chr1	10413390	10434647	+	NR_037186	HCP
chr1	10413390	10434647	+	NR_037187	HCP
chr1	10432362	10434647	+	NM_001302	LCP
chr1	10443189	10455200	-	NM_004401	HCP
chr1	10443189	10455200	-	NM_213566	HCP
chr1	10457589	10613405	+	NM_004565	LCP
chr1	10619252	10779294	-	NM_001079843	HCP
chr1	10629856	10779294	-	NM_017766	HCP
chr1	10929116	10964681	-	NM_001170754	HCP
chr1	10995265	11008136	+	NM_007375	HCP
chr1	11009166	11029872	-	NM_006610	HCP
chr1	11027441	11029872	-	NM_139208	HCP
chr1	11037235	11042678	-	NM_003132	HCP
chr1	11049262	11082525	-	NM_001001998	HCP
chr1	11049262	11082525	-	NM_002685	HCP
chr1	11089174	11245195	-	NM_004958	HCP
chr1	11171984	11178625	+	NM_021146	LCP
chr1	11255841	11271078	+	NM_013319	HCP
chr1	11461881	11520227	+	NM_020780	HCP
chr1	11631004	11637475	-	NM_012168	HCP
chr1	11637018	11645971	+	NM_183412	HCP
chr1	11637500	11645971	+	NM_001014765	HCP
chr1	11637500	11645971	+	NM_183413	HCP
chr1	11637500	11645971	+	NM_033182	HCP
chr1	11646736	11656996	+	NM_018438	HCP
chr1	11657123	11663858	-	NM_006341	HCP
chr1	11657123	11674265	-	NM_001127325	HCP
chr1	11674367	11702923	+	NM_198545	HCP
chr1	11718728	11733415	+	NM_001040194	HCP
chr1	11718728	11733415	+	NM_001040195	HCP
chr1	11718728	11733415	+	NM_001040197	HCP
chr1	11718728	11733415	+	NM_020350	HCP
chr1	11718728	11733415	+	NM_001040196	HCP
chr1	11768373	11788747	-	NM_005957	HCP
chr1	11788793	11810862	+	NM_021735	HCP
chr1	11788793	11810862	+	NM_021737	HCP
chr1	11788793	11811947	+	NM_021736	HCP
chr1	11788793	11825788	+	NM_001286	HCP
chr1	11822962	11830260	+	NR_037806	LCP
chr1	11828353	11830427	-	NM_006172	HCP
chr1	11840107	11841579	-	NM_002521	HCP
chr1	11902709	11909067	-	NM_138346	HCP
chr1	11917332	11958181	+	NM_000302	HCP
chr1	11962824	11996159	+	NM_014874	HCP
chr1	11962824	11996159	+	NM_001127660	HCP
chr1	12002098	12014693	+	NM_021933	HCP
chr1	12046020	12126851	+	NM_001243	HCP
chr1	12108544	12126851	+	NM_152942	LCP
chr1	12149646	12191864	+	NM_001066	HCP
chr1	12212699	12494685	+	NM_018156	HCP
chr1	12212699	12494685	+	NM_015378	HCP
chr1	12489886	12490038	+	NR_003022	LCP
chr1	12489886	12490038	+	NR_003025	LCP
chr1	12550525	12600407	-	NM_004753	HCP
chr1	12627152	12649684	+	NM_001013630	LCP
chr1	12698704	12711313	+	NM_001103169	LCP
chr1	12698704	12711313	+	NM_001103170	LCP
chr1	12728749	12743689	+	NM_152290	LCP
chr1	12757570	12760635	+	NM_001080830	LCP
chr1	12774132	12779364	+	NM_023013	LCP
chr1	12807054	12813851	-	NM_001146344	ICP
chr1	12829822	12830824	-	NM_001146181	ICP
chr1	12829847	12831165	-	NM_001013631	ICP
chr1	12839527	12844351	+	NM_023014	LCP
chr1	12861619	12868612	-	NM_001009611	ICP
chr1	12875313	12880681	-	NM_001039361	ICP
chr1	12899036	12903155	+	NM_001012276	LCP
chr1	12900099	12902820	+	NM_001012277	LCP
chr1	12920888	12929993	-	NM_001010889	ICP
chr1	12958129	12960968	+	NM_001100631	LCP
chr1	13031100	13040338	-	NM_001013407	ICP
chr1	13105546	13106913	-	NM_001136561	ICP
chr1	13200782	13204279	-	NM_001013692	HCP
chr1	13201419	13204258	-	NM_001100631	HCP
chr1	13232405	13241644	+	NM_001013407	LCP
chr1	13232419	13241523	+	NM_001010889	LCP
chr1	13259233	13263352	-	NM_001012276	LCP
chr1	13293762	13300777	+	NM_001098376	LCP
chr1	13293762	13300778	+	NM_001010890	LCP
chr1	13320000	13325243	-	NM_001099854	ICP
chr1	13346639	13350156	-	NM_001099790	HCP
chr1	13346639	13350156	-	NM_001099850	HCP
chr1	13367840	13370846	+	NM_001045480	LCP
chr1	13388652	13399530	+	NM_001099852	LCP
chr1	13394549	13399530	+	NM_001100114	LCP
chr1	13480018	13484137	-	NM_001012276	LCP
chr1	13480353	13483074	-	NM_001012277	HCP
chr1	13514559	13521574	+	NM_001098376	LCP
chr1	13514559	13521575	+	NM_001010890	LCP
chr1	13540855	13546098	-	NM_001024661	ICP
chr1	13540855	13546098	-	NM_001099854	ICP
chr1	13567475	13570992	-	NM_001099790	HCP
chr1	13567475	13570992	-	NM_001099850	HCP
chr1	13588674	13591651	+	NM_001099851	LCP
chr1	13609493	13620390	+	NM_001099852	LCP
chr1	13615388	13620390	+	NM_001100114	LCP
chr1	13674031	13712829	-	NM_001010847	HCP
chr1	13782838	13817039	+	NM_198389	HCP
chr1	13782838	13817039	+	NM_006474	HCP
chr1	13784553	13817039	+	NM_001006624	LCP
chr1	13784553	13817039	+	NM_001006625	LCP
chr1	13899321	14024161	+	NM_001135610	HCP
chr1	13903936	13987161	+	NM_015866	LCP
chr1	13903936	14024161	+	NM_012231	LCP
chr1	13948462	13987161	+	NM_001007257	HCP
chr1	14797799	15267238	+	NM_015209	HCP
chr1	14797799	15317131	+	NM_201628	HCP
chr1	15123211	15267238	+	NM_001018000	HCP
chr1	15128882	15267238	+	NM_001018001	LCP
chr1	15145001	15267238	+	NM_001017999	LCP
chr1	15310897	15351547	-	NR_027136	HCP
chr1	15351614	15419561	+	NM_001136216	HCP
chr1	15351614	15419561	+	NM_001136217	HCP
chr1	15352815	15419561	+	NM_001136218	HCP
chr1	15352815	15419561	+	NM_018022	HCP
chr1	15446354	15597209	+	NM_052929	HCP
chr1	15608977	15629426	+	NM_024329	HCP
chr1	15637524	15645740	+	NM_007272	LCP
chr1	15655809	15671173	+	NM_033440	LCP
chr1	15675182	15690482	+	NM_015849	LCP
chr1	15691355	15723527	-	NM_001229	HCP
chr1	15691355	15723872	-	NM_032996	HCP
chr1	15725938	15770815	+	NM_015291	HCP
chr1	15771738	15784192	-	NM_024758	HCP
chr1	15816539	15860139	+	NM_032341	HCP
chr1	15858950	15860804	+	NM_006511	LCP
chr1	15883413	15933851	+	NM_015164	HCP
chr1	15935395	15940471	+	NM_207348	LCP
chr1	15941503	15947064	+	NM_001013641	LCP
chr1	15957841	15985671	+	NM_017556	HCP
chr1	15963580	15974302	+	NM_001024215	LCP
chr1	15964045	15985671	+	NM_001024216	LCP
chr1	16006243	16006781	-	NM_001089591	ICP
chr1	16033296	16047229	-	NR_024279	HCP
chr1	16046945	16139537	+	NM_015001	HCP
chr1	16140950	16175214	-	NM_003443	HCP
chr1	16203317	16205771	+	NM_178840	LCP
chr1	16213109	16217872	-	NM_014424	HCP
chr1	16221072	16233132	+	NM_001042704	LCP
chr1	16221072	16233132	+	NM_004070	LCP
chr1	16242833	16256390	+	NM_000085	LCP
chr1	16247870	16256390	+	NM_001165945	LCP
chr1	16256850	16272714	-	NM_182623	HCP
chr1	16323418	16355169	-	NM_004431	HCP
chr1	16397185	16411691	-	NM_153213	HCP
chr1	16430768	16436246	-	NM_030907	HCP
chr1	16449145	16551535	-	NM_018994	HCP
chr1	16566169	16597227	+	NM_001114600	HCP
chr1	16566169	16597227	+	NM_015609	HCP
chr1	16597724	16636506	-	NM_198546	ICP
chr1	16639753	16659171	+	NM_001145277	HCP
chr1	16639753	16659171	+	NM_001145278	HCP
chr1	16639753	16659171	+	NM_018090	HCP
chr1	16666517	16691783	-	NR_023386	ICP
chr1	16747995	16748069	+	NR_037446	LCP
chr1	16762998	16812569	-	NM_017940	HCP
chr1	16817337	16829988	-	NR_026752	HCP
chr1	16844655	16849502	+	NR_027504	LCP
chr1	16880336	16880410	+	NR_037446	LCP
chr1	16890299	16919239	-	NR_026567	HCP
chr1	16953987	16963562	-	NR_002729	HCP
chr1	17058030	17058103	-	NR_037446	ICP
chr1	17121031	17172061	+	NM_014675	LCP
chr1	17173585	17179760	-	NM_001135248	HCP
chr1	17173585	17179760	-	NM_002403	HCP
chr1	17173585	17180668	-	NM_001135247	HCP
chr1	17173585	17180668	-	NM_017459	HCP
chr1	17185039	17211010	-	NM_001141973	HCP
chr1	17185039	17211010	-	NM_001141974	HCP
chr1	17185039	17211010	-	NM_022089	HCP
chr1	17217811	17253252	-	NM_003000	HCP
chr1	17265842	17318535	-	NM_007365	HCP
chr1	17404207	17445088	+	NM_013358	LCP
chr1	17448179	17483314	+	NM_016233	LCP
chr1	17507276	17563082	+	NM_012387	LCP
chr1	17571327	17600782	+	NM_207421	LCP
chr1	17605837	17637644	-	NM_001136204	HCP
chr1	17605837	17638807	-	NM_018715	HCP
chr1	17738916	17896957	+	NM_018125	HCP
chr1	17779634	17896957	+	NM_001011722	LCP
chr1	17954394	18026145	+	NM_030812	LCP
chr1	18306826	18577564	+	NM_032880	HCP
chr1	18680010	18685067	+	NM_152375	LCP
chr1	18830086	18935219	+	NM_002584	HCP
chr1	18830086	18935219	+	NM_013945	HCP
chr1	18830086	18947947	+	NM_001135254	HCP
chr1	19038679	19058742	-	NM_152232	HCP
chr1	19070510	19089972	-	NM_001161504	HCP
chr1	19070510	19101880	-	NM_170726	HCP
chr1	19070510	19101880	-	NM_003748	HCP
chr1	19103360	19155413	-	NM_001136265	HCP
chr1	19273586	19409333	-	NM_020765	HCP
chr1	19417170	19450633	-	NM_015047	HCP
chr1	19450661	19459209	+	NM_016183	HCP
chr1	19465062	19473155	-	NM_001145289	HCP
chr1	19465062	19473155	-	NM_201252	HCP
chr1	19481643	19487867	-	NM_012067	HCP
chr1	19492327	19494817	-	NR_037847	ICP
chr1	19503048	19511227	-	NM_003689	HCP
chr1	19511326	19528381	+	NM_001040125	HCP
chr1	19511326	19528381	+	NM_001040126	HCP
chr1	19511326	19528381	+	NM_017765	HCP
chr1	19537853	19684653	-	NM_004930	HCP
chr1	19796057	19828902	+	NM_001032363	HCP
chr1	19796057	19828902	+	NM_001204082	HCP
chr1	19796057	19828902	+	NM_001204083	HCP
chr1	19796057	19828902	+	NR_033757	HCP
chr1	19796057	19828902	+	NR_033758	HCP
chr1	19796057	19857536	+	NM_001204088	HCP
chr1	19796057	19857536	+	NM_001204089	HCP
chr1	19842309	19857536	+	NM_182744	LCP
chr1	19842794	19857536	+	NM_001204084	HCP
chr1	19843393	19857536	+	NM_005380	HCP
chr1	19844452	19857536	+	NM_001204085	HCP
chr1	19844846	19857536	+	NM_001204086	LCP
chr1	19864366	19878642	+	NM_000871	HCP
chr1	19881292	19998997	-	NM_181719	HCP
chr1	20013108	20014358	-	NM_019062	HCP
chr1	20081474	20112024	+	NM_015207	HCP
chr1	20119386	20122697	-	NM_014589	HCP
chr1	20174510	20178739	-	NM_001161729	ICP
chr1	20174510	20179519	-	NM_001161727	ICP
chr1	20174510	20179519	-	NM_001161728	ICP
chr1	20174510	20179519	-	NM_000300	ICP
chr1	20269287	20290981	+	NM_000929	LCP
chr1	20311020	20318595	-	NM_012400	HCP
chr1	20338409	20349466	+	NM_022819	LCP
chr1	20363070	20374274	-	NM_001105572	ICP
chr1	20385164	20392529	+	NM_152376	ICP
chr1	20489998	20553974	+	NM_001039500	LCP
chr1	20558880	20627874	-	NR_033887	HCP
chr1	20681470	20685315	-	NM_018584	HCP
chr1	20698527	20707261	-	NM_024544	HCP
chr1	20751518	20754100	+	NM_207334	HCP
chr1	20788030	20817987	+	NM_001785	LCP
chr1	20832534	20850591	+	NM_032409	HCP
chr1	20850846	20860624	-	NM_005216	HCP
chr1	20863093	20916904	-	NM_001122819	HCP
chr1	20863093	20916904	-	NM_020816	HCP
chr1	20918811	20931720	-	NM_001103160	HCP
chr1	20918811	20931720	-	NM_001103161	HCP
chr1	20941757	20985768	-	NM_016287	HCP
chr1	21005371	21310463	-	NM_003760	ICP
chr1	21005371	21375968	-	NM_001198801	HCP
chr1	21005371	21375968	-	NM_001198802	HCP
chr1	21140324	21373838	-	NM_001198803	ICP
chr1	21416326	21478770	-	NM_001113347	HCP
chr1	21416326	21489353	-	NM_001113349	HCP
chr1	21416326	21489569	-	NM_001397	HCP
chr1	21416326	21544621	-	NM_001113348	HCP
chr1	21639217	21683980	+	NM_032264	HCP
chr1	21708444	21777492	+	NM_000478	HCP
chr1	21708444	21777492	+	NM_001127501	HCP
chr1	21708444	21777492	+	NM_001177520	HCP
chr1	21795294	21850935	-	NM_001145658	HCP
chr1	21795294	21868443	-	NM_002885	HCP
chr1	21795294	21868443	-	NM_001145657	HCP
chr1	21877378	21982275	-	NM_032236	HCP
chr1	21926925	21982275	-	NM_001032730	HCP
chr1	22011344	22024301	+	NM_001013693	LCP
chr1	22021323	22136337	-	NM_005529	HCP
chr1	22176004	22188434	+	NM_007352	LCP
chr1	22200735	22211622	+	NM_005747	LCP
chr1	22224293	22230302	+	NR_023918	LCP
chr1	22224628	22230302	+	NR_023919	ICP
chr1	22251706	22289883	+	NM_044472	HCP
chr1	22251706	22292023	+	NM_001039802	HCP
chr1	22251706	22292023	+	NM_001791	HCP
chr1	22316384	22342106	-	NM_030761	HCP
chr1	22650930	22730237	+	NM_001083621	HCP
chr1	22650930	22730237	+	NM_014870	HCP
chr1	22762590	22788699	+	NM_001006943	HCP
chr1	22762590	22802674	+	NM_020526	HCP
chr1	22835704	22838762	+	NM_015991	LCP
chr1	22842704	22847190	+	NM_001114101	LCP
chr1	22842704	22847190	+	NM_172369	LCP
chr1	22852268	22860616	+	NM_000491	LCP
chr1	22909917	23114410	+	NM_004442	HCP
chr1	22909917	23114410	+	NM_017449	HCP
chr1	23062238	23062306	-	NR_036214	HCP
chr1	23218527	23282771	+	NM_015013	HCP
chr1	23218527	23282771	+	NM_001009999	HCP
chr1	23243384	23243452	+	NR_036057	LCP
chr1	23283102	23367938	-	NM_001142546	HCP
chr1	23283102	23367938	-	NM_033631	HCP
chr1	23390974	23393809	-	NM_000864	ICP
chr1	23508862	23543440	-	NM_001102397	HCP
chr1	23508862	23543440	-	NM_001102398	HCP
chr1	23508862	23543440	-	NM_001102399	HCP
chr1	23508862	23543440	-	NM_005826	HCP
chr1	23558527	23567466	-	NM_030634	HCP
chr1	23558527	23568944	-	NM_001077195	HCP
chr1	23568050	23570917	+	NR_033690	HCP
chr1	23568297	23570917	+	NR_033691	HCP
chr1	23580141	23623848	-	NM_003196	HCP
chr1	23627642	23683337	-	NM_001143778	HCP
chr1	23627642	23683337	-	NM_017707	HCP
chr1	23705506	23730299	-	NM_004091	HCP
chr1	23756995	23758909	-	NM_002167	HCP
chr1	23826410	23839643	+	NR_027042	LCP
chr1	23890855	23895502	+	NM_001199802	ICP
chr1	23890855	23895502	+	NM_000975	ICP
chr1	23942442	23961136	+	NM_003198	HCP
chr1	23977462	23987309	+	NM_020362	HCP
chr1	23990232	23994616	+	NM_007260	HCP
chr1	23994675	23998647	-	NM_001127621	HCP
chr1	23994675	23999621	-	NM_000403	HCP
chr1	23994675	23999881	-	NM_001008216	HCP
chr1	24000953	24024536	-	NM_000191	HCP
chr1	24000953	24024536	-	NM_001166059	HCP
chr1	24044158	24067446	-	NM_000147	HCP
chr1	24073046	24112404	-	NM_001841	ICP
chr1	24158887	24162536	+	NM_017761	HCP
chr1	24165523	24179540	-	NM_001191006	HCP
chr1	24165523	24179540	-	NM_001191007	HCP
chr1	24165523	24179540	-	NM_001191009	HCP
chr1	24165523	24179540	-	NM_006625	HCP
chr1	24165523	24179540	-	NR_034035	HCP
chr1	24168159	24179540	-	NM_001191005	HCP
chr1	24168159	24179540	-	NM_054016	HCP
chr1	24255117	24311252	-	NM_152372	HCP
chr1	24318847	24342198	-	NM_021258	HCP
chr1	24353233	24386338	-	NM_173064	HCP
chr1	24353233	24386338	-	NM_173065	HCP
chr1	24353233	24386338	-	NM_170743	HCP
chr1	24399316	24410767	+	NR_027087	LCP
chr1	24518398	24554395	+	NM_198173	LCP
chr1	24518398	24563557	+	NM_198174	LCP
chr1	24518642	24554395	+	NM_001195010	LCP
chr1	24522116	24554395	+	NM_021180	LCP
chr1	24556075	24612849	-	NM_001199013	HCP
chr1	24556075	24612849	-	NM_001199014	HCP
chr1	24556075	24612849	-	NM_178122	HCP
chr1	24556075	24614174	-	NM_001199012	ICP
chr1	24614831	24672060	+	NM_020448	LCP
chr1	24701973	24735014	+	NM_013441	HCP
chr1	24755153	24808405	+	NM_001010980	ICP
chr1	24842180	24872359	+	NM_005839	HCP
chr1	24944346	25043402	+	NM_013943	HCP
chr1	25098588	25129357	-	NM_004350	HCP
chr1	25098588	25164088	-	NM_001031680	HCP
chr1	25421353	25431600	-	NM_015484	HCP
chr1	25421353	25431600	-	NM_207170	HCP
chr1	25441326	25446572	-	NM_020317	HCP
chr1	25471567	25529523	+	NM_001127691	LCP
chr1	25471567	25529523	+	NM_016124	LCP
chr1	25537397	25561439	+	NM_014313	HCP
chr1	25561326	25619950	-	NM_138616	HCP
chr1	25561326	25619950	-	NM_138617	HCP
chr1	25561326	25619950	-	NM_138618	HCP
chr1	25561326	25619950	-	NM_020485	HCP
chr1	25629974	25699285	+	NM_018202	HCP
chr1	25742662	25767964	+	NM_015627	HCP
chr1	25816545	25983845	+	NM_020379	HCP
chr1	25999253	26017300	+	NM_020451	HCP
chr1	25999253	26017300	+	NM_206926	HCP
chr1	26018983	26032020	+	NM_001099625	HCP
chr1	26018983	26032020	+	NM_001099627	HCP
chr1	26019031	26022684	-	NR_024498	ICP
chr1	26019270	26032020	+	NM_019557	HCP
chr1	26019905	26032020	+	NM_001099626	HCP
chr1	26033083	26058435	-	NM_024037	HCP
chr1	26060561	26070331	-	NM_178422	HCP
chr1	26083263	26105580	-	NM_001145454	HCP
chr1	26099193	26105231	-	NM_203401	HCP
chr1	26099193	26105580	-	NM_005563	HCP
chr1	26099193	26105955	-	NM_203399	HCP
chr1	26105439	26105532	-	NR_037481	HCP
chr1	26158844	26197235	-	NM_000437	HCP
chr1	26220857	26235541	+	NM_004455	LCP
chr1	26237100	26245191	-	NM_001004434	HCP
chr1	26237100	26245191	-	NM_032513	HCP
chr1	26250384	26266708	-	NM_032588	HCP
chr1	26310242	26324613	+	NR_026685	HCP
chr1	26310854	26324613	+	NM_152835	HCP
chr1	26310854	26324613	+	NR_026686	HCP
chr1	26358097	26361706	+	NM_024869	LCP
chr1	26368974	26369951	+	NM_015871	HCP
chr1	26376567	26388962	+	NM_006314	LCP
chr1	26376568	26388962	+	NR_023345	LCP
chr1	26389705	26401620	+	NM_198137	LCP
chr1	26433279	26477886	+	NM_022778	HCP
chr1	26478799	26480600	+	NM_031286	HCP
chr1	26481359	26505782	-	NM_183008	HCP
chr1	26481359	26505782	-	NM_001077262	HCP
chr1	26481359	26517343	-	NM_145345	HCP
chr1	26516997	26519601	+	NM_001803	LCP
chr1	26520936	26553208	-	NM_001039775	HCP
chr1	26560711	26571853	-	NM_001114759	HCP
chr1	26560711	26571853	-	NM_173574	HCP
chr1	26609855	26628806	+	NM_024674	LCP
chr1	26631388	26670382	+	NM_024887	HCP
chr1	26631388	26670382	+	NM_205861	HCP
chr1	26671488	26675720	+	NM_005517	HCP
chr1	26728835	26774107	+	NM_002953	HCP
chr1	26744929	26774107	+	NM_001006665	LCP
chr1	26753619	26753671	+	NR_031740	LCP
chr1	26895108	26981188	+	NM_006015	HCP
chr1	26895108	26981188	+	NM_139135	HCP
chr1	26987040	26997481	+	NM_017837	HCP
chr1	26987265	26997481	+	NM_001202554	HCP
chr1	27025787	27054798	+	NM_032283	HCP
chr1	27062219	27063534	+	NM_006142	LCP
chr1	27078459	27089456	-	NM_018066	HCP
chr1	27089565	27099549	-	NM_022078	HCP
chr1	27110561	27113154	-	NM_021969	HCP
chr1	27120810	27145474	+	NM_006600	HCP
chr1	27148633	27159488	-	NM_152365	HCP
chr1	27192781	27199964	+	NM_001013642	HCP
chr1	27204097	27211920	-	NM_052943	HCP
chr1	27297886	27354038	-	NM_003047	HCP
chr1	27433593	27507697	+	NM_015023	HCP
chr1	27521222	27535478	+	NM_032125	HCP
chr1	27521222	27535478	+	NR_037576	HCP
chr1	27521222	27535478	+	NR_037577	HCP
chr1	27521222	27535478	+	NR_037580	HCP
chr1	27522951	27525603	+	NR_033926	LCP
chr1	27541069	27553010	+	NM_001193308	LCP
chr1	27541069	27553010	+	NM_032872	LCP
chr1	27554256	27565924	-	NM_004672	HCP
chr1	27568187	27573902	-	NM_003665	HCP
chr1	27568187	27573902	-	NM_173452	HCP
chr1	27578182	27582392	-	NM_207397	HCP
chr1	27591738	27594904	+	NM_005281	HCP
chr1	27603320	27689265	-	NM_001201404	HCP
chr1	27603320	27689265	-	NM_006990	HCP
chr1	27733342	27802730	-	NM_001029882	HCP
chr1	27811387	27825338	-	NM_001042747	HCP
chr1	27811387	27825693	-	NM_001042729	HCP
chr1	27811387	27834314	-	NM_005248	HCP
chr1	27865158	27871311	-	NM_002038	ICP
chr1	27865158	27871311	-	NM_022872	ICP
chr1	27865158	27871311	-	NM_022873	ICP
chr1	27925076	27962010	+	NM_001143912	HCP
chr1	27925076	27962010	+	NM_001143913	HCP
chr1	27925076	27962010	+	NM_001143914	HCP
chr1	27925076	27962010	+	NM_001143915	HCP
chr1	27925076	27962010	+	NM_152660	HCP
chr1	27972280	28023550	+	NM_177424	HCP
chr1	28029838	28050770	+	NM_014110	HCP
chr1	28029911	28050770	+	NM_138558	HCP
chr1	28029911	28050770	+	NM_002713	HCP
chr1	28033498	28033664	+	NR_002997	LCP
chr1	28071641	28085780	+	NM_001039477	HCP
chr1	28071641	28085780	+	NM_004848	HCP
chr1	28071641	28085780	+	NM_001105556	HCP
chr1	28090635	28113823	-	NM_002946	HCP
chr1	28134090	28155578	+	NM_001009568	LCP
chr1	28134090	28158250	+	NM_014474	LCP
chr1	28159090	28167191	+	NM_018053	HCP
chr1	28173405	28287718	-	NM_001990	HCP
chr1	28294032	28295656	-	NR_027268	ICP
chr1	28346263	28375771	-	NM_001164723	HCP
chr1	28346263	28376042	-	NM_000952	HCP
chr1	28346263	28393024	-	NM_001164722	HCP
chr1	28346263	28393034	-	NM_001164721	HCP
chr1	28399376	28432129	-	NM_014280	HCP
chr1	28435197	28437198	+	NM_178190	HCP
chr1	28435197	28437198	+	NM_016311	HCP
chr1	28435197	28437198	+	NM_178191	HCP
chr1	28458592	28481589	+	NM_031459	HCP
chr1	28528099	28535065	+	NM_001127350	ICP
chr1	28528099	28535065	+	NM_017638	ICP
chr1	28568679	28699468	+	NM_001048183	HCP
chr1	28637247	28699468	+	NM_023923	LCP
chr1	28705041	28709991	+	NR_002909	ICP
chr1	28705041	28709991	+	NR_036473	ICP
chr1	28705041	28738295	+	NM_001048199	ICP
chr1	28705041	28738295	+	NR_030725	ICP
chr1	28705041	28738295	+	NR_030726	ICP
chr1	28717331	28738295	+	NM_001048194	HCP
chr1	28717331	28738295	+	NM_001048195	HCP
chr1	28717331	28738295	+	NM_001269	HCP
chr1	28752115	28777644	+	NM_017846	HCP
chr1	28752115	28777644	+	NR_003109	HCP
chr1	28777636	28780953	-	NR_024127	HCP
chr1	28777841	28777921	-	NR_003077	ICP
chr1	28778862	28778992	-	NR_002987	ICP
chr1	28779479	28779611	-	NR_002976	ICP
chr1	28780018	28780152	-	NR_003035	ICP
chr1	28791298	28793675	+	NM_152304	HCP
chr1	28791593	28793675	+	NM_001193532	HCP
chr1	28802195	28842191	-	NM_001135218	HCP
chr1	28802195	28842191	-	NM_005644	HCP
chr1	28847698	28847833	+	NR_004407	ICP
chr1	28867830	28913972	+	NM_006582	HCP
chr1	28867830	28913974	+	NM_024482	HCP
chr1	28935719	28968874	+	NM_001173128	HCP
chr1	28935722	28968874	+	NM_016258	HCP
chr1	28936038	28968874	+	NM_001172828	HCP
chr1	29011240	29062795	+	NM_000911	HCP
chr1	29086189	29319145	+	NM_001166005	ICP
chr1	29086189	29319145	+	NM_001166007	ICP
chr1	29086189	29319145	+	NM_203342	ICP
chr1	29086189	29319145	+	NM_203343	ICP
chr1	29086189	29319145	+	NM_004437	ICP
chr1	29113674	29264320	+	NM_001166006	HCP
chr1	29318523	29321600	-	NM_001171868	HCP
chr1	29318523	29323008	-	NM_001003682	HCP
chr1	29346836	29381224	-	NM_005626	HCP
chr1	29391971	29430041	-	NM_001024732	HCP
chr1	29391971	29430041	-	NM_016011	HCP
chr1	29435614	29525912	+	NM_001195001	HCP
chr1	29435614	29525912	+	NM_005704	HCP
chr1	29435614	29525912	+	NM_133178	HCP
chr1	29435614	29525912	+	NM_133177	HCP
chr1	30956710	30969019	-	NM_002379	HCP
chr1	30964205	30972180	+	NR_034182	HCP
chr1	30977901	31003270	-	NM_006762	HCP
chr1	31114899	31154067	-	NM_014654	HCP
chr1	31176939	31311151	-	NM_001020658	HCP
chr1	31176939	31311151	-	NM_014676	HCP
chr1	31181122	31181210	-	NR_004054	HCP
chr1	31181122	31181210	-	NR_033295	HCP
chr1	31194551	31194639	-	NR_004054	HCP
chr1	31194551	31194639	-	NR_033295	HCP
chr1	31213596	31213671	-	NR_003066	ICP
chr1	31233498	31234068	+	NR_002762	LCP
chr1	31425178	31485321	-	NM_024522	HCP
chr1	31505001	31542231	-	NM_004814	HCP
chr1	31542428	31610367	+	NM_016505	HCP
chr1	31610686	31618510	-	NM_004102	HCP
chr1	31654998	31680114	+	NM_001199038	LCP
chr1	31655607	31680114	+	NM_001199037	LCP
chr1	31658549	31680114	+	NM_178865	HCP
chr1	31659246	31680114	+	NM_001199039	HCP
chr1	31659246	31680114	+	NM_018565	HCP
chr1	31744425	31746754	+	NR_034112	LCP
chr1	31756622	31762433	+	NR_027085	LCP
chr1	31814672	31825874	+	NM_022164	LCP
chr1	31855887	31865506	+	NM_001525	ICP
chr1	31868049	31882805	-	NR_033688	HCP
chr1	31868049	31883425	-	NR_033686	HCP
chr1	31868049	31883425	-	NM_012392	HCP
chr1	31890434	31942355	-	NM_001856	HCP
chr1	31965304	32002235	-	NM_001703	HCP
chr1	31996847	31996923	-	NR_036216	HCP
chr1	32028611	32054167	-	NM_144569	HCP
chr1	32144608	32157846	-	NM_001195100	ICP
chr1	32144608	32157846	-	NM_001195101	ICP
chr1	32144608	32176575	-	NM_080391	HCP
chr1	32252077	32282059	+	NM_006559	HCP
chr1	32311089	32341054	+	NM_018056	HCP
chr1	32346230	32414755	+	NM_012316	ICP
chr1	32417931	32436473	+	NM_175852	HCP
chr1	32438788	32443578	+	NM_024296	LCP
chr1	32443822	32446875	+	NM_001160042	HCP
chr1	32443822	32446875	+	NM_018134	HCP
chr1	32447281	32454384	+	NM_001099434	LCP
chr1	32454384	32460513	-	NM_019118	HCP
chr1	32460557	32469792	+	NM_003757	HCP
chr1	32469847	32479898	-	NR_026850	HCP
chr1	32485404	32487048	+	NM_032648	LCP
chr1	32489426	32524353	+	NM_005356	LCP
chr1	32512298	32524353	+	NM_001042771	LCP
chr1	32530294	32571811	+	NM_004964	HCP
chr1	32572026	32574421	-	NM_023009	HCP
chr1	32599457	32600431	-	NM_001167676	HCP
chr1	32600448	32602511	+	NM_052841	HCP
chr1	32603291	32632649	-	NM_001143888	HCP
chr1	32603291	32632649	-	NM_001143889	HCP
chr1	32603291	32632649	-	NM_001143890	HCP
chr1	32603291	32632649	-	NM_018045	HCP
chr1	32703244	32726046	+	NM_001145720	HCP
chr1	32777358	32844129	+	NM_001040441	HCP
chr1	32859893	32888772	-	NM_178547	HCP
chr1	32889335	32924399	+	NM_005610	HCP
chr1	32889335	32924399	+	NM_001135255	HCP
chr1	32889545	32924399	+	NM_001135256	HCP
chr1	32918093	32940948	-	NM_001161708	HCP
chr1	32918093	32940948	-	NM_030786	HCP
chr1	32980098	33013158	+	NM_020888	HCP
chr1	33003821	33013158	+	NM_001198972	LCP
chr1	33003821	33013158	+	NM_001198973	LCP
chr1	33013426	33056220	-	NM_003680	HCP
chr1	33055762	33073252	+	NM_001017406	HCP
chr1	33055762	33097063	+	NM_022753	HCP
chr1	33100455	33109001	-	NM_001171940	HCP
chr1	33100455	33109001	-	NM_153756	HCP
chr1	33100455	33110669	-	NM_001171941	HCP
chr1	33124684	33132834	+	NM_002143	ICP
chr1	33132782	33139540	-	NM_033504	HCP
chr1	33174636	33202873	-	NM_001127361	HCP
chr1	33174636	33202873	-	NM_153341	HCP
chr1	33246127	33275099	-	NM_001199199	HCP
chr1	33246127	33275099	-	NM_013411	HCP
chr1	33246127	33275099	-	NR_037591	HCP
chr1	33249412	33275099	-	NM_001625	HCP
chr1	33249412	33275099	-	NR_037592	HCP
chr1	33319300	33358582	+	NM_052998	HCP
chr1	33383589	33420258	-	NM_018207	HCP
chr1	33494760	33538907	+	NM_152493	HCP
chr1	33561810	33588086	-	NM_004427	HCP
chr1	33561810	33613781	-	NM_198040	ICP
chr1	33570580	33570680	-	NR_037400	HCP
chr1	33710818	33734582	+	NM_145238	HCP
chr1	33752195	34404030	-	NM_052896	ICP
chr1	34098662	34102979	+	NM_145205	LCP
chr1	34102266	34102979	+	NR_033264	LCP
chr1	34405210	34457318	+	NM_032884	LCP
chr1	34415139	34457318	+	NM_001134734	HCP
chr1	34993307	34996699	+	NM_005268	LCP
chr1	34997928	35001912	+	NM_153212	LCP
chr1	35019376	35024552	+	NM_024009	LCP
chr1	35020497	35024554	+	NM_001005752	LCP
chr1	35031185	35033935	+	NM_002060	ICP
chr1	35088549	35097233	-	NM_001164824	HCP
chr1	35088549	35097925	-	NM_001164825	HCP
chr1	35088549	35098004	-	NM_138428	HCP
chr1	35103623	35143571	-	NM_001080418	HCP
chr1	35213886	35216894	-	NR_037869	HCP
chr1	35219713	35223535	-	NM_001195156	HCP
chr1	35224353	35270156	-	NM_007167	HCP
chr1	35317558	35354042	+	NM_024772	HCP
chr1	35421787	35431330	-	NM_005066	HCP
chr1	35507154	35660132	+	NM_005095	HCP
chr1	35671677	35795624	-	NM_024874	HCP
chr1	35795979	35804967	+	NM_001014839	HCP
chr1	35795979	35804967	+	NM_001014841	HCP
chr1	35795979	35804967	+	NM_014284	HCP
chr1	35811557	35833514	+	NM_178548	HCP
chr1	35837729	35869725	-	NM_001199780	ICP
chr1	35837729	35879739	-	NM_001199779	HCP
chr1	35837729	35880032	-	NM_002794	HCP
chr1	35952063	35957377	-	NM_152374	HCP
chr1	35970299	36008138	-	NM_001190481	HCP
chr1	35970299	36008138	-	NM_022111	HCP
chr1	36046414	36093775	+	NM_017629	HCP
chr1	36121396	36162486	+	NM_012199	HCP
chr1	36169358	36294650	+	NM_024852	HCP
chr1	36169358	36294650	+	NM_177422	HCP
chr1	36322262	36326463	+	NM_014466	HCP
chr1	36327039	36332120	+	NM_017825	HCP
chr1	36333429	36338437	-	NM_005202	HCP
chr1	36374759	36387654	-	NM_014408	HCP
chr1	36394389	36419028	+	NM_018067	HCP
chr1	36462603	36543544	+	NM_005119	HCP
chr1	36544580	36559535	+	NM_001162530	HCP
chr1	36545294	36559535	+	NM_024676	HCP
chr1	36560218	36562342	-	NM_018166	HCP
chr1	36577811	36624072	-	NM_032017	HCP
chr1	36631617	36636080	-	NM_032881	HCP
chr1	36656093	36688673	-	NM_145047	HCP
chr1	36666487	36688673	-	NM_206837	HCP
chr1	36693948	36702627	-	NM_031280	HCP
chr1	36704230	36721502	-	NM_000760	HCP
chr1	36704230	36721502	-	NM_156039	HCP
chr1	36704230	36721502	-	NM_172313	HCP
chr1	37033714	37272431	-	NM_000831	HCP
chr1	37399750	37399822	+	NR_036217	LCP
chr1	37712705	37722565	+	NM_025079	HCP
chr1	37730762	37752951	-	NM_022756	HCP
chr1	37774728	37792490	-	NM_024700	HCP
chr1	37795106	37805045	+	NM_003462	LCP
chr1	37804999	37834173	-	NM_013285	HCP
chr1	37849537	37873078	-	NM_001038633	HCP
chr1	37919828	37928779	-	NM_017850	HCP
chr1	37930745	37947978	+	NM_018101	HCP
chr1	37954232	38003411	-	NM_001099439	HCP
chr1	37998531	38003411	-	NM_173641	HCP
chr1	38032360	38039865	+	NM_001031740	HCP
chr1	38032360	38039865	+	NM_001113482	HCP
chr1	38033746	38039865	+	NM_152496	LCP
chr1	38041200	38046452	-	NM_024640	HCP
chr1	38046059	38047713	+	NM_001142726	HCP
chr1	38046059	38047713	+	NM_198446	HCP
chr1	38047825	38097879	-	NM_005955	HCP
chr1	38098955	38185316	-	NM_005540	HCP
chr1	38195238	38228348	-	NM_006802	HCP
chr1	38235028	38243821	-	NM_004468	HCP
chr1	38250970	38263084	+	NM_016037	HCP
chr1	38282109	38285037	-	NM_002699	HCP
chr1	38327489	38327588	+	NR_037432	LCP
chr1	39077605	39097927	-	NM_022157	HCP
chr1	39100748	39111637	-	NM_012333	HCP
chr1	39100748	39111637	-	NR_037632	HCP
chr1	39100748	39119885	-	NR_037633	ICP
chr1	39100748	39119885	-	NR_037634	ICP
chr1	39100748	39119885	-	NR_037635	ICP
chr1	39100748	39119885	-	NR_037636	ICP
chr1	39100748	39119885	-	NR_037637	ICP
chr1	39112325	39119885	-	NM_030772	ICP
chr1	39124065	39180043	-	NM_017821	HCP
chr1	39229502	39244324	+	NM_001136275	HCP
chr1	39229502	39244324	+	NM_024595	HCP
chr1	39264553	39272895	+	NM_001184979	HCP
chr1	39264553	39272895	+	NM_004552	HCP
chr1	39319704	39725376	+	NM_012090	HCP
chr1	39569396	39725376	+	NM_033044	LCP
chr1	39647762	39654741	+	NM_015038	HCP
chr1	39729904	39768128	+	NM_181809	HCP
chr1	39760538	39797957	-	NR_003929	HCP
chr1	39799071	39815108	-	NM_001135653	HCP
chr1	39799071	39815108	-	NM_001135654	HCP
chr1	39799071	39815108	-	NM_003819	HCP
chr1	39805632	39805769	-	NR_002983	ICP
chr1	39861689	39877935	-	NM_014571	HCP
chr1	39897379	39910297	-	NM_032526	HCP
chr1	39917231	39929676	-	NM_016257	HCP
chr1	39977103	39995028	+	NM_006112	HCP
chr1	39977103	39995028	+	NR_036543	HCP
chr1	39977103	39995028	+	NR_036544	HCP
chr1	39977103	40002173	+	NM_001195007	HCP
chr1	39977103	40002173	+	NM_203456	HCP
chr1	39996489	40027120	-	NM_001720	HCP
chr1	40007783	40009607	-	NM_022120	HCP
chr1	40079292	40121764	-	NM_017646	HCP
chr1	40133682	40140274	-	NM_001033081	HCP
chr1	40133682	40140274	-	NM_001033082	HCP
chr1	40137870	40140274	-	NM_005376	HCP
chr1	40193370	40208215	+	NM_001136493	HCP
chr1	40193370	40208215	+	NM_032793	HCP
chr1	40278841	40310908	+	NM_001105530	HCP
chr1	40278841	40310908	+	NM_006367	HCP
chr1	40310968	40335729	-	NM_000310	HCP
chr1	40310968	40335729	-	NM_001142604	HCP
chr1	40399627	40479180	+	NM_012421	HCP
chr1	40486159	40489952	+	NM_001008740	LCP
chr1	40496319	40532443	+	NM_005857	HCP
chr1	40538749	40555526	-	NM_001852	HCP
chr1	40611964	40661585	+	NM_022733	ICP
chr1	40612891	40661585	+	NM_001198978	LCP
chr1	40631603	40661585	+	NM_001198979	LCP
chr1	40635058	40661585	+	NM_001198980	LCP
chr1	40688923	40701977	+	NM_023070	HCP
chr1	40715888	40734602	+	NM_198494	HCP
chr1	40747019	40754801	+	NM_022774	HCP
chr1	40769819	40786428	+	NM_152373	HCP
chr1	40858938	40903911	-	NM_014747	HCP
chr1	40927338	40930520	-	NR_024567	HCP
chr1	40929828	41009862	+	NM_001142587	HCP
chr1	40929828	41009862	+	NM_001142588	HCP
chr1	40929828	41009862	+	NM_001142589	HCP
chr1	40929828	41009862	+	NM_014223	HCP
chr1	40930266	41009862	+	NM_001142590	HCP
chr1	40992613	40992705	+	NR_029846	LCP
chr1	40995542	40995631	+	NR_029833	LCP
chr1	41022270	41078711	+	NM_172163	HCP
chr1	41022270	41078711	+	NM_004700	HCP
chr1	41099314	41100605	-	NM_133467	HCP
chr1	41217593	41250822	+	NM_001905	HCP
chr1	41252848	41282149	+	NR_037868	LCP
chr1	41253855	41259984	-	NM_001168247	HCP
chr1	41253855	41260014	-	NM_144990	HCP
chr1	41265457	41398192	-	NM_001172222	ICP
chr1	41265457	41399691	-	NM_001031694	ICP
chr1	41265457	41401276	-	NM_001172221	HCP
chr1	41265457	41480402	-	NM_001172218	HCP
chr1	41265457	41480402	-	NM_001172219	HCP
chr1	41265457	41480402	-	NM_001172220	HCP
chr1	41265457	41480402	-	NM_012236	HCP
chr1	41717032	41722931	-	NM_001956	HCP
chr1	41748270	42157083	-	NM_001127714	ICP
chr1	41748270	42157083	-	NM_024503	ICP
chr1	42391678	42394082	+	NM_007102	LCP
chr1	42400948	42402982	-	NM_033553	HCP
chr1	42414796	42573223	-	NM_001198851	HCP
chr1	42414796	42573473	-	NM_001198852	HCP
chr1	42414796	42573490	-	NM_014947	HCP
chr1	42414796	42574135	-	NM_001198850	HCP
chr1	42619054	42662487	+	NM_173642	HCP
chr1	42668587	42694525	-	NM_001146192	HCP
chr1	42668587	42694525	-	NM_032257	HCP
chr1	42694759	42698673	+	NM_024664	HCP
chr1	42694759	42698673	+	NM_001077447	HCP
chr1	42773146	42892922	+	NM_001080850	LCP
chr1	42896634	42915016	+	NM_006347	HCP
chr1	42920652	42940607	+	NM_004559	HCP
chr1	42971350	42978512	-	NM_001123395	HCP
chr1	42971350	42978512	-	NM_001185117	HCP
chr1	42971350	42978512	-	NM_148960	HCP
chr1	42984592	43005342	-	NM_001146289	HCP
chr1	42984592	43005342	-	NM_022356	HCP
chr1	43005502	43014002	+	NM_024097	HCP
chr1	43045309	43055646	-	NM_199342	HCP
chr1	43055362	43083247	+	NM_001017922	HCP
chr1	43063835	43083247	+	NM_018538	LCP
chr1	43084866	43090733	+	NM_015911	HCP
chr1	43163632	43197434	-	NM_006516	HCP
chr1	43197306	43221616	+	NR_033967	HCP
chr1	43386180	43394654	+	NM_001101376	HCP
chr1	43402431	43410573	-	NM_006824	HCP
chr1	43402431	43410828	-	NM_001159936	HCP
chr1	43410587	43449136	+	NM_001167965	HCP
chr1	43410587	43449136	+	NM_152498	HCP
chr1	43410587	43449136	+	NR_030778	HCP
chr1	43410587	43492616	+	NM_001195831	HCP
chr1	43410601	43449136	+	NM_001167966	HCP
chr1	43508251	43512260	+	NM_144626	LCP
chr1	43520143	43523837	-	NM_182517	HCP
chr1	43520143	43523875	-	NM_001164829	HCP
chr1	43539250	43561366	+	NM_005424	LCP
chr1	43576061	43592722	+	NM_005373	LCP
chr1	43597212	43601460	+	NM_001255	HCP
chr1	43601658	43606286	-	NM_022821	HCP
chr1	43622174	43628070	-	NM_052877	HCP
chr1	43622983	43628070	-	NM_201542	HCP
chr1	43628142	43645152	+	NM_001012961	HCP
chr1	43661383	43690891	+	NM_015284	LCP
chr1	43689410	43692247	-	NM_001190880	HCP
chr1	43689410	43692247	-	NM_031207	HCP
chr1	43769133	43861930	+	NM_002840	HCP
chr1	43769133	43861930	+	NM_130440	HCP
chr1	43888383	43943776	+	NM_014663	HCP
chr1	43937995	43945599	-	NR_033827	HCP
chr1	43945804	44169418	+	NM_006279	HCP
chr1	43945804	44169418	+	NM_174963	HCP
chr1	43945804	44169418	+	NM_174964	HCP
chr1	43945804	44169418	+	NM_174965	HCP
chr1	43945804	44169418	+	NM_174966	HCP
chr1	43945804	44169418	+	NM_174967	HCP
chr1	43945804	44169418	+	NM_174968	HCP
chr1	43945804	44169418	+	NM_174969	HCP
chr1	43945804	44169418	+	NM_174970	HCP
chr1	43945804	44169418	+	NM_174971	HCP
chr1	44171578	44175499	+	NM_001136215	LCP
chr1	44171578	44175499	+	NM_057090	LCP
chr1	44171578	44175499	+	NM_057091	LCP
chr1	44185064	44206281	+	NM_014652	HCP
chr1	44208239	44211630	+	NM_001039589	ICP
chr1	44208239	44211630	+	NM_001384	ICP
chr1	44213188	44216559	+	NM_001039457	HCP
chr1	44213188	44216559	+	NM_004047	HCP
chr1	44217452	44229427	+	NM_003780	HCP
chr1	44218769	44229427	+	NM_001005417	LCP
chr1	44229866	44234785	+	NM_152499	HCP
chr1	44234741	44255584	-	NM_006934	HCP
chr1	44234741	44255584	-	NM_201649	HCP
chr1	44234741	44269721	-	NM_001024845	HCP
chr1	44357108	44373396	+	NM_173484	LCP
chr1	44451711	44458938	+	NM_001034023	HCP
chr1	44451711	44458938	+	NM_001034024	HCP
chr1	44451711	44458938	+	NM_019100	HCP
chr1	44459328	44593526	-	NM_024066	HCP
chr1	44643546	44889983	+	NM_018150	HCP
chr1	44892087	44912686	-	NM_024587	HCP
chr1	44912980	44963850	+	NM_001145636	HCP
chr1	44978076	45006025	+	NM_006845	HCP
chr1	45013832	45016999	+	NM_001012	HCP
chr1	45014123	45014197	+	NR_000015	HCP
chr1	45014750	45014848	+	NR_000024	LCP
chr1	45016100	45016171	+	NR_001456	LCP
chr1	45016648	45016717	+	NR_001457	LCP
chr1	45021843	45026013	-	NM_153274	HCP
chr1	45038622	45044254	+	NM_004073	HCP
chr1	45044172	45045544	-	NM_001013632	HCP
chr1	45046740	45052388	+	NM_001136537	LCP
chr1	45058102	45081203	-	NM_001166292	HCP
chr1	45060524	45081203	-	NM_003738	HCP
chr1	45088780	45224948	-	NM_020365	HCP
chr1	45112778	45224948	-	NM_001166588	HCP
chr1	45240806	45249614	-	NM_024602	HCP
chr1	45250391	45253928	+	NM_000374	LCP
chr1	45250391	45253928	+	NR_036510	LCP
chr1	45254662	45444837	-	NM_020883	HCP
chr1	45542168	45543878	+	NR_024270	HCP
chr1	45565131	45566933	+	NM_032756	HCP
chr1	45567500	45578216	-	NM_001048174	HCP
chr1	45567500	45578374	-	NM_001048172	HCP
chr1	45567500	45578374	-	NM_001048173	HCP
chr1	45567500	45578729	-	NM_001128425	HCP
chr1	45567500	45578729	-	NM_012222	HCP
chr1	45567500	45578729	-	NM_001048171	HCP
chr1	45577928	45582237	+	NM_025077	HCP
chr1	45582141	45729427	-	NM_007170	HCP
chr1	45732184	45738338	-	NR_033296	HCP
chr1	45732184	45738338	-	NR_033297	HCP
chr1	45732184	45738338	-	NR_033298	HCP
chr1	45738442	45749326	+	NM_015506	HCP
chr1	45749293	45760197	-	NM_002574	HCP
chr1	45749293	45760197	-	NM_181696	HCP
chr1	45749293	45760197	-	NM_181697	HCP
chr1	45749293	45761149	-	NM_001202431	ICP
chr1	45789041	45808310	+	NM_001202413	ICP
chr1	45789041	45808310	+	NM_001202414	ICP
chr1	45789041	45808310	+	NM_006066	ICP
chr1	45789041	45808310	+	NM_153326	ICP
chr1	45822246	45857165	+	NM_002482	HCP
chr1	45822246	45857165	+	NM_001195193	HCP
chr1	45822246	45857165	+	NM_152298	HCP
chr1	45858302	45862318	-	NM_001114938	HCP
chr1	45858302	45862318	-	NM_001190182	HCP
chr1	45865562	45924889	-	NM_021639	HCP
chr1	45884039	45884944	-	NR_026768	ICP
chr1	45926433	45932695	+	NM_016486	LCP
chr1	45932584	45989072	-	NM_001145349	HCP
chr1	45936993	45989072	-	NM_005897	HCP
chr1	46041871	46274383	+	NM_015112	HCP
chr1	46278398	46370967	-	NM_003629	HCP
chr1	46278398	46371295	-	NM_001114172	HCP
chr1	46413335	46424221	+	NM_005727	LCP
chr1	46426939	46436708	-	NM_017739	HCP
chr1	46426939	46458564	-	NR_024332	HCP
chr1	46441592	46459515	+	NM_001013615	ICP
chr1	46485953	46516732	+	NM_003579	HCP
chr1	46485953	46516732	+	NM_001142548	HCP
chr1	46516658	46541625	-	NM_006369	HCP
chr1	46541966	46555034	+	NM_006004	HCP
chr1	46578976	46603277	+	NM_199044	HCP
chr1	46632525	46652107	+	NM_001441	HCP
chr1	46745254	46752473	+	NM_147192	LCP
chr1	46745254	46752473	+	NM_172225	LCP
chr1	46783902	46789474	-	NM_001097611	HCP
chr1	46795676	46842553	-	NM_003684	HCP
chr1	46795676	46842553	-	NM_198973	HCP
chr1	46795676	46842553	-	NR_024174	HCP
chr1	46795676	46842553	-	NR_024176	HCP
chr1	46795676	46842553	-	NM_001135553	HCP
chr1	46845973	46853392	-	NM_145279	HCP
chr1	46845973	46855150	-	NM_201403	HCP
chr1	46870997	46906686	-	NM_001042546	HCP
chr1	46870997	46906686	-	NM_022745	HCP
chr1	46910086	46911838	+	NM_001145474	LCP
chr1	46913417	46957323	-	NM_014774	HCP
chr1	47037256	47057608	+	NM_000779	LCP
chr1	47037256	47057608	+	NM_001099772	LCP
chr1	47096492	47138734	-	NR_002788	ICP
chr1	47167432	47179743	-	NM_000778	HCP
chr1	47261826	47289010	+	NM_178033	HCP
chr1	47305746	47356579	+	NM_178134	LCP
chr1	47375693	47387113	+	NM_001010969	LCP
chr1	47421847	47428358	-	NM_005764	HCP
chr1	47454549	47468030	-	NM_003189	HCP
chr1	47488397	47552406	-	NM_001048166	HCP
chr1	47488397	47552406	-	NM_003035	HCP
chr1	47572055	47617098	+	NM_001136140	HCP
chr1	47572055	47617098	+	NM_016308	HCP
chr1	47654330	47656311	+	NM_012186	HCP
chr1	47670392	47672900	-	NR_026878	HCP
chr1	47674275	47678950	+	NM_004474	LCP
chr1	47998786	48235149	-	NM_001194986	HCP
chr1	48339973	48420687	-	NR_026749	ICP
chr1	48460943	48486903	+	NM_001135181	LCP
chr1	48460943	48486903	+	NM_001011547	LCP
chr1	48533630	48710463	-	NM_019073	HCP
chr1	48771113	50262213	-	NM_032785	HCP
chr1	48966126	49015134	-	NM_024603	HCP
chr1	50286272	50440127	+	NM_001144777	HCP
chr1	50342168	50440127	+	NM_001144776	LCP
chr1	50344550	50440127	+	NM_001144775	LCP
chr1	50347180	50440127	+	NM_001144774	LCP
chr1	50347180	50440127	+	NM_021952	LCP
chr1	50655813	50661729	-	NM_032110	HCP
chr1	50679522	51198524	-	NM_007051	HCP
chr1	51206954	51212894	+	NM_001262	HCP
chr1	51208229	51212897	+	NM_078626	HCP
chr1	51340493	51386342	+	NM_001136508	LCP
chr1	51474532	51511707	+	NM_014372	HCP
chr1	51525517	51560526	-	NM_001080494	HCP
chr1	51525517	51583373	-	NM_001144832	HCP
chr1	51592522	51660381	-	NM_001159969	ICP
chr1	51592522	51757583	-	NM_001981	HCP
chr1	51855133	52027479	+	NM_148906	HCP
chr1	51855133	52027479	+	NM_148908	HCP
chr1	51855133	52027479	+	NM_148909	HCP
chr1	51855133	52027479	+	NR_036662	HCP
chr1	51855133	52027479	+	NM_024586	HCP
chr1	51968073	52027479	+	NM_148904	ICP
chr1	51968073	52027479	+	NM_148905	ICP
chr1	51968073	52027479	+	NM_148907	ICP
chr1	52027453	52117197	-	NM_001101662	HCP
chr1	52027453	52117197	-	NM_002525	HCP
chr1	52074603	52074662	-	NR_031580	ICP
chr1	52146215	52229024	-	NM_002867	HCP
chr1	52258391	52293635	-	NM_015913	HCP
chr1	52270364	52272060	-	NM_138417	HCP
chr1	52294444	52326678	+	NR_024350	HCP
chr1	52294444	52326678	+	NM_001136497	HCP
chr1	52294444	52326678	+	NM_152265	HCP
chr1	52380633	52502307	+	NM_007323	HCP
chr1	52380633	52584946	+	NM_007324	HCP
chr1	52380633	52584946	+	NM_004799	HCP
chr1	52588852	52604465	-	NM_032449	HCP
chr1	52611088	52642731	-	NM_004153	HCP
chr1	52611088	52642731	-	NM_001190818	HCP
chr1	52611088	52642731	-	NM_001190819	HCP
chr1	52642806	52656580	+	NM_032864	HCP
chr1	52661535	52791350	-	NM_001009881	HCP
chr1	52661535	52791350	-	NM_015269	HCP
chr1	52840630	52847311	+	NM_015696	HCP
chr1	52871653	52895325	+	NM_001042693	HCP
chr1	52924601	52936626	-	NM_023077	HCP
chr1	52964718	53065601	+	NM_024646	HCP
chr1	53080770	53132835	+	NM_001004339	HCP
chr1	53134169	53160034	-	NM_001198961	HCP
chr1	53134169	53160034	-	NM_018281	HCP
chr1	53134169	53160034	-	NM_001198962	HCP
chr1	53165488	53232492	+	NM_001007098	HCP
chr1	53165488	53289877	+	NM_001193599	HCP
chr1	53165488	53289877	+	NM_001193617	HCP
chr1	53165488	53289877	+	NM_002979	HCP
chr1	53165488	53289877	+	NM_001193600	HCP
chr1	53253197	53289877	+	NM_001007099	LCP
chr1	53253197	53289877	+	NM_001007250	LCP
chr1	53253197	53289877	+	NM_001007100	LCP
chr1	53300311	53323762	+	NM_001199080	HCP
chr1	53300311	53323762	+	NM_001199082	HCP
chr1	53300311	53323762	+	NM_153703	HCP
chr1	53300472	53323762	+	NM_001199081	HCP
chr1	53325442	53380877	-	NM_006671	HCP
chr1	53434688	53452457	+	NM_000098	HCP
chr1	53452359	53458877	-	NM_017887	HCP
chr1	53465151	53476870	-	NM_002370	HCP
chr1	53483799	53566409	-	NM_033300	HCP
chr1	53483804	53566314	-	NM_001018054	HCP
chr1	53483804	53566314	-	NM_017522	HCP
chr1	53483804	53566314	-	NM_004631	HCP
chr1	53676630	53678281	-	NR_002314	HCP
chr1	53697659	53705746	+	NM_033067	HCP
chr1	53744493	53972465	-	NM_147193	ICP
chr1	54003721	54076813	-	NM_001168551	HCP
chr1	54003721	54076813	-	NM_018087	HCP
chr1	54003721	54076813	-	NR_033142	HCP
chr1	54089979	54128075	-	NM_018982	HCP
chr1	54089979	54128075	-	NR_036639	HCP
chr1	54089979	54128075	-	NR_036640	HCP
chr1	54132448	54149347	+	NM_000792	LCP
chr1	54132448	54149347	+	NM_001039715	LCP
chr1	54132448	54149347	+	NM_001039716	LCP
chr1	54132448	54149347	+	NM_213593	LCP
chr1	54159821	54183876	-	NM_016126	HCP
chr1	54184624	54206427	+	NM_052940	HCP
chr1	54247093	54256391	-	NM_001010978	HCP
chr1	54269936	54291699	-	NM_004872	HCP
chr1	54291861	54338004	+	NM_153035	HCP
chr1	54377255	54392031	-	NM_201546	ICP
chr1	54410614	54438334	-	NM_001031672	HCP
chr1	54438427	54456644	+	NM_016491	HCP
chr1	54464782	54644567	-	NM_018070	HCP
chr1	54464782	54644567	-	NM_145716	HCP
chr1	54464782	54644680	-	NM_001009955	HCP
chr1	54786394	54848593	+	NM_147161	LCP
chr1	54786394	54873005	+	NM_015547	LCP
chr1	54847437	54861788	-	NM_176782	HCP
chr1	54880014	54948527	+	NM_001039464	LCP
chr1	54880014	54948527	+	NR_026782	LCP
chr1	54880014	54980916	+	NR_037639	LCP
chr1	54880014	54980916	+	NR_037640	LCP
chr1	54880014	54980916	+	NR_037641	LCP
chr1	54954082	54980916	+	NM_004623	HCP
chr1	54995158	55002814	-	NM_152268	HCP
chr1	55019339	55039529	-	NM_001114108	HCP
chr1	55022811	55039529	-	NM_017904	HCP
chr1	55044323	55080525	+	NM_001110533	LCP
chr1	55044323	55080525	+	NM_152607	LCP
chr1	55087887	55125509	-	NM_014762	HCP
chr1	55219052	55230554	+	NM_182532	HCP
chr1	55237204	55247053	+	NM_057176	LCP
chr1	55277736	55303114	+	NM_174936	HCP
chr1	55304619	55453627	-	NM_015306	HCP
chr1	56733006	56817845	-	NM_003713	HCP
chr1	56883577	56953596	+	NM_006252	HCP
chr1	56957064	57057957	-	NM_001004303	HCP
chr1	57093030	57156482	+	NM_000562	LCP
chr1	57167470	57204276	-	NM_000066	ICP
chr1	57236166	58488799	-	NM_021080	HCP
chr1	58718978	58785034	-	NM_145243	HCP
chr1	58813682	58815754	-	NM_002353	HCP
chr1	58898177	58938335	-	NM_001085487	HCP
chr1	59019050	59022373	-	NM_002228	HCP
chr1	59023410	59137972	+	NR_034014	HCP
chr1	59023410	59137972	+	NR_034015	HCP
chr1	59370195	59385067	-	NR_027120	HCP
chr1	59535212	60000990	+	NM_001113411	HCP
chr1	59535212	60000990	+	NM_018291	HCP
chr1	60053120	60114638	+	NM_015888	HCP
chr1	60131567	60165011	-	NM_000775	HCP
chr1	60228653	60312030	-	NM_152377	HCP
chr1	61315533	61701048	+	NM_001145511	HCP
chr1	61320121	61701048	+	NM_001145512	HCP
chr1	61320567	61701048	+	NM_001134673	HCP
chr1	61320567	61701048	+	NM_005595	HCP
chr1	61919306	61963683	-	NM_032027	HCP
chr1	61980736	62402179	+	NM_176877	HCP
chr1	62433061	62450588	+	NM_001164835	ICP
chr1	62433061	62450588	+	NM_019079	ICP
chr1	62474424	62557671	-	NM_181712	HCP
chr1	62674562	62690063	+	NM_001017415	HCP
chr1	62674562	62690063	+	NM_001017416	HCP
chr1	62674970	62690063	+	NM_003368	HCP
chr1	62692984	62926557	-	NM_033407	HCP
chr1	62835774	62843768	+	NM_014495	LCP
chr1	63022364	63103529	+	NM_032852	HCP
chr1	63022364	63103529	+	NM_178221	HCP
chr1	63561317	63563385	+	NM_012183	HCP
chr1	63605848	63676821	+	NM_013339	HCP
chr1	63679049	63761423	-	NM_014288	HCP
chr1	63761600	63810952	+	NM_032437	HCP
chr1	63787238	63788895	+	NR_002771	LCP
chr1	63831534	63898505	+	NM_002633	HCP
chr1	63832067	63898505	+	NM_001172819	HCP
chr1	63861474	63898505	+	NM_001172818	LCP
chr1	64012277	64381640	+	NM_001083592	HCP
chr1	64012277	64417295	+	NM_005012	HCP
chr1	64442077	64482615	+	NM_152489	LCP
chr1	64709063	64931329	+	NM_020925	HCP
chr1	64983365	65071502	+	NM_018211	HCP
chr1	65071493	65204775	-	NM_002227	HCP
chr1	65296025	65296113	-	NR_037443	ICP
chr1	65296704	65296779	-	NR_029516	ICP
chr1	65385819	65470416	+	NM_203464	HCP
chr1	65386100	65470416	+	NM_001005353	HCP
chr1	65386437	65470416	+	NM_013410	HCP
chr1	65503017	65654140	+	NM_014787	LCP
chr1	65658718	65666280	+	NM_001198683	HCP
chr1	65658718	65674278	+	NM_017526	HCP
chr1	65658922	65868683	+	NM_001003680	HCP
chr1	65658922	65873699	+	NM_001003679	HCP
chr1	65658922	65875764	+	NM_002303	HCP
chr1	65658986	65674278	+	NM_001198681	HCP
chr1	65763959	65864505	+	NM_001198688	HCP
chr1	65763959	65868683	+	NM_001198687	HCP
chr1	65763959	65873699	+	NM_001198689	HCP
chr1	66030780	66612850	+	NM_001037341	HCP
chr1	66031443	66612850	+	NM_002600	HCP
chr1	66230977	66612850	+	NM_001037340	LCP
chr1	66570380	66612850	+	NM_001037339	LCP
chr1	66772412	66983356	+	NM_032291	LCP
chr1	66866710	66866788	+	NR_036060	LCP
chr1	66990727	67017318	+	NM_152665	ICP
chr1	67036011	67039530	-	NM_005478	ICP
chr1	67051159	67163158	-	NM_024763	HCP
chr1	67075869	67163158	-	NM_207014	HCP
chr1	67163165	67226890	+	NM_001077702	ICP
chr1	67163165	67226890	+	NM_001146110	ICP
chr1	67163165	67226890	+	NM_001146111	ICP
chr1	67163165	67226890	+	NM_001146113	ICP
chr1	67163165	67226890	+	NM_020948	ICP
chr1	67163165	67226890	+	NM_001077703	ICP
chr1	67163165	67226890	+	NM_001146112	ICP
chr1	67163165	67226890	+	NM_001077700	ICP
chr1	67168513	67226890	+	NM_001077701	HCP
chr1	67168513	67226890	+	NM_001077704	HCP
chr1	67237602	67292668	-	NM_015139	HCP
chr1	67330446	67366808	-	NM_001013674	ICP
chr1	67404756	67498238	+	NM_144701	LCP
chr1	67545634	67635171	+	NM_001559	HCP
chr1	67646080	67668711	-	NM_001018067	HCP
chr1	67646080	67668711	-	NM_001018069	HCP
chr1	67646080	67668711	-	NM_015640	HCP
chr1	67646080	67668711	-	NM_001018068	HCP
chr1	67923447	67926609	+	NM_001199741	HCP
chr1	67923447	67926609	+	NM_001199742	HCP
chr1	67923447	67926609	+	NM_001924	HCP
chr1	67939736	68071743	-	NM_018841	HCP
chr1	68284232	68289048	-	NM_004675	HCP
chr1	68336729	68470817	-	NM_001002292	HCP
chr1	68363628	68470817	-	NM_001193334	HCP
chr1	68363628	68470872	-	NM_024911	HCP
chr1	68421788	68421881	-	NR_031664	ICP
chr1	68667094	68688230	-	NM_000329	ICP
chr1	68712422	68735387	-	NM_001114120	HCP
chr1	68712422	68735387	-	NM_017779	HCP
chr1	69998445	70361759	+	NM_020794	LCP
chr1	70157592	70158588	+	NR_023916	LCP
chr1	70383072	70443949	-	NM_017768	HCP
chr1	70443952	70490289	+	NM_001190987	HCP
chr1	70443952	70490289	+	NM_004768	HCP
chr1	70497272	70593005	-	NM_030816	HCP
chr1	70593080	70606293	+	NM_001031693	HCP
chr1	70593080	70606293	+	NM_001036646	HCP
chr1	70593080	70606293	+	NR_027404	HCP
chr1	70593080	70606293	+	NM_001036645	HCP
chr1	70649488	70678122	+	NM_001190463	HCP
chr1	70649488	70678122	+	NM_153742	HCP
chr1	70649488	70678122	+	NM_001902	HCP
chr1	71090623	71286079	-	NM_198714	HCP
chr1	71090623	71286079	-	NM_198716	HCP
chr1	71090623	71286079	-	NM_198717	HCP
chr1	71090623	71286079	-	NR_028292	HCP
chr1	71090623	71286079	-	NR_028293	HCP
chr1	71090623	71286079	-	NR_028294	HCP
chr1	71190702	71286079	-	NM_001126044	HCP
chr1	71190702	71286079	-	NM_198718	HCP
chr1	71209051	71286079	-	NM_198719	HCP
chr1	71244124	71286079	-	NM_198715	HCP
chr1	71301561	71319560	-	NM_005455	ICP
chr1	71301561	71319560	-	NM_203350	ICP
chr1	71305901	71305987	-	NR_029707	ICP
chr1	71641212	72520865	-	NM_173808	HCP
chr1	74264289	74436459	-	NM_001105659	HCP
chr1	74436483	74446736	+	NM_001199329	HCP
chr1	74436483	74446736	+	NM_001199328	HCP
chr1	74436483	74446736	+	NM_003838	HCP
chr1	74436483	74703197	+	NM_001199327	HCP
chr1	74436483	74782704	+	NM_001112808	HCP
chr1	74473658	74782704	+	NM_015978	LCP
chr1	74806382	74912010	-	NM_001002912	HCP
chr1	74943759	74971680	-	NM_001130042	HCP
chr1	74943759	74971680	-	NM_001130043	HCP
chr1	74943759	74971680	-	NM_001134759	HCP
chr1	74943759	74971680	-	NM_001889	HCP
chr1	74971423	75004948	+	NM_001162916	LCP
chr1	74971427	75004948	+	NM_138467	LCP
chr1	74971449	75004948	+	NR_027962	LCP
chr1	75366706	75399806	+	NM_001001933	LCP
chr1	75440403	75849387	-	NM_001130058	LCP
chr1	75444662	75849387	-	NM_152697	LCP
chr1	75962630	76001943	+	NM_000016	HCP
chr1	75962630	76001943	+	NM_001127328	HCP
chr1	76024473	76033352	+	NM_004582	ICP
chr1	76025344	76025422	+	NR_003042	LCP
chr1	76026161	76026245	+	NR_002749	LCP
chr1	76027749	76027820	+	NR_002748	LCP
chr1	76035217	76151511	+	NM_002440	ICP
chr1	76157145	76170704	-	NM_080868	ICP
chr1	76157145	76170704	-	NR_026546	ICP
chr1	76312976	76815480	+	NM_001160011	HCP
chr1	76312976	76869257	+	NM_152996	HCP
chr1	77105773	77302325	+	NM_030965	HCP
chr1	77327254	77457720	-	NM_005482	HCP
chr1	77520249	77798242	+	NM_174858	HCP
chr1	77520874	77798242	+	NM_012093	ICP
chr1	77802777	77920931	-	NM_015534	HCP
chr1	77934261	77998125	-	NM_015017	HCP
chr1	77934261	77998125	-	NM_201624	HCP
chr1	77949925	77998125	-	NM_201626	HCP
chr1	78017896	78116669	+	NM_198549	ICP
chr1	78126787	78182166	+	NM_001172309	HCP
chr1	78126787	78182166	+	NM_144573	HCP
chr1	78186178	78217365	-	NM_003902	HCP
chr1	78243223	78255583	+	NM_007034	LCP
chr1	78284176	78375700	+	NM_017655	HCP
chr1	78467870	78607735	+	NR_027310	LCP
chr1	78729315	78778974	+	NM_000959	HCP
chr1	78729315	78778974	+	NM_001039585	HCP
chr1	78858675	78884418	+	NM_006820	LCP
chr1	78888064	78902351	+	NM_006417	LCP
chr1	79128036	79245083	-	NM_022159	HCP
chr1	82038669	82230695	+	NM_012302	HCP
chr1	84107644	84237421	-	NM_024686	HCP
chr1	84316332	84443567	+	NM_207578	HCP
chr1	84316332	84476769	+	NM_002731	HCP
chr1	84382539	84476769	+	NM_182948	LCP
chr1	84536636	84589069	+	NM_001010971	HCP
chr1	84539876	84589069	+	NM_001134663	LCP
chr1	84540921	84589069	+	NM_001134664	LCP
chr1	84603228	84636164	-	NR_003927	ICP
chr1	84636802	84653279	+	NM_021233	LCP
chr1	84646621	84653279	+	NM_058248	LCP
chr1	84717507	84736621	+	NM_025065	HCP
chr1	84736593	84744850	-	NM_005274	HCP
chr1	84744561	84804465	+	NR_036561	HCP
chr1	84791391	84812751	-	NM_004388	HCP
chr1	84866500	84873291	-	NR_027379	ICP
chr1	84881977	84928739	-	NM_001166295	HCP
chr1	84881977	84928739	-	NM_001166417	HCP
chr1	84881977	84928828	-	NM_001166293	HCP
chr1	84881977	84928828	-	NM_001166294	HCP
chr1	84881977	84928828	-	NM_014021	HCP
chr1	85051673	85131484	-	NM_012152	HCP
chr1	85163853	85235384	-	NM_153259	HCP
chr1	85256352	85286757	-	NM_018298	HCP
chr1	85300580	85371409	+	NM_145172	LCP
chr1	85395943	85439316	-	NM_032184	HCP
chr1	85488224	85497943	-	NM_198077	HCP
chr1	85488224	85497943	-	NR_024113	HCP
chr1	85504047	85515175	-	NM_003921	HCP
chr1	85556755	85703477	-	NM_012137	HCP
chr1	85556755	85816634	-	NM_001134445	ICP
chr1	85819031	85822236	+	NM_001554	HCP
chr1	85887693	85946704	-	NM_001170670	HCP
chr1	85887693	85946704	-	NM_017953	HCP
chr1	85967503	86394709	-	NM_152890	HCP
chr1	86585094	86634613	-	NM_001184765	HCP
chr1	86585094	86634613	-	NM_001184766	HCP
chr1	86588364	86634613	-	NM_001007022	HCP
chr1	86588364	86634613	-	NM_020729	HCP
chr1	86662356	86694828	+	NM_006536	LCP
chr1	86707113	86738562	+	NM_001285	LCP
chr1	86785346	86819020	+	NR_024602	LCP
chr1	86785346	86819020	+	NM_012128	LCP
chr1	86872546	86893647	+	NR_024604	LCP
chr1	86942844	86986455	+	NM_016009	HCP
chr1	87100715	87152695	-	NM_004261	HCP
chr1	87100715	87152695	-	NM_203341	HCP
chr1	87152922	87336713	+	NM_001134492	HCP
chr1	87152922	87348269	+	NM_012262	HCP
chr1	87368035	87374940	+	NR_026988	LCP
chr1	87368035	87407474	+	NR_026989	LCP
chr1	87370196	87374940	+	NR_026987	HCP
chr1	87370196	87374940	+	NR_026986	HCP
chr1	87370196	87374940	+	NR_026985	HCP
chr1	87566738	87587194	+	NM_006769	HCP
chr1	88922509	89074526	+	NM_006256	HCP
chr1	89090908	89129889	-	NM_001514	HCP
chr1	89174043	89231231	-	NM_001008662	HCP
chr1	89174043	89231231	-	NM_001008661	HCP
chr1	89217726	89231231	-	NM_001162536	HCP
chr1	89217726	89231231	-	NM_019610	HCP
chr1	89244947	89261137	-	NM_018284	ICP
chr1	89290574	89303631	-	NM_002053	ICP
chr1	89345897	89364387	-	NM_004120	ICP
chr1	89370021	89414311	-	NM_207398	ICP
chr1	89419418	89437221	-	NM_052941	ICP
chr1	89497221	89511132	-	NM_052942	ICP
chr1	89497221	89511132	-	NM_001134486	ICP
chr1	89602023	89626307	+	NM_198460	LCP
chr1	89645825	89663081	+	NR_003133	LCP
chr1	89762984	89836008	+	NM_001134476	HCP
chr1	89796859	89836008	+	NM_015350	LCP
chr1	89862995	89871041	-	NR_033981	HCP
chr1	89871231	89957682	+	NM_032270	HCP
chr1	90059160	90174577	+	NM_001134479	HCP
chr1	90060067	90174577	+	NM_018103	HCP
chr1	90231411	90233113	-	NR_002830	HCP
chr1	90233265	90244588	+	NM_182975	HCP
chr1	90233265	90266682	+	NM_182976	HCP
chr1	90950166	90955382	-	NM_020063	HCP
chr1	91153444	91259618	-	NM_016620	HCP
chr1	91153444	91260259	-	NM_032186	HCP
chr1	91153444	91260259	-	NM_201269	HCP
chr1	91498910	91643014	-	NM_001017975	HCP
chr1	91738991	91763909	+	NM_001134419	HCP
chr1	91738991	91763909	+	NM_003503	HCP
chr1	91739252	91763909	+	NM_001134420	HCP
chr1	91873155	91881923	+	NR_003130	LCP
chr1	91918487	92124424	-	NM_001195683	HCP
chr1	91918487	92124424	-	NM_003243	HCP
chr1	91918487	92124424	-	NR_036634	HCP
chr1	91918487	92144147	-	NM_001195684	ICP
chr1	92187515	92252573	+	NM_207189	HCP
chr1	92190296	92252573	+	NM_001726	LCP
chr1	92268120	92301681	+	NM_173567	HCP
chr1	92318449	92385986	+	NM_183242	HCP
chr1	92405196	92422868	+	NM_015237	LCP
chr1	92456160	92483955	+	NM_001012425	HCP
chr1	92484542	92537154	-	NM_053274	HCP
chr1	92537109	92626320	+	NM_024813	HCP
chr1	92712905	92721944	-	NM_001127215	HCP
chr1	92712905	92724216	-	NM_001127216	HCP
chr1	92712905	92725021	-	NM_005263	HCP
chr1	92746840	93030549	-	NM_005665	ICP
chr1	93070181	93080069	+	NM_000969	HCP
chr1	93075433	93075528	+	NR_000006	LCP
chr1	93078863	93078996	+	NR_002444	LCP
chr1	93080308	93199667	-	NM_001006605	HCP
chr1	93317379	93377226	+	NM_001164391	HCP
chr1	93317379	93377226	+	NM_001164393	HCP
chr1	93317379	93377226	+	NM_007358	HCP
chr1	93317379	93377226	+	NM_001164392	HCP
chr1	93387886	93418834	-	NM_001167830	HCP
chr1	93387886	93418834	-	NM_016040	HCP
chr1	93387886	93418834	-	NR_030761	HCP
chr1	93418507	93516856	+	NM_206886	HCP
chr1	93548253	93583956	-	NR_034089	HCP
chr1	93584065	93600736	+	NM_001938	HCP
chr1	93686275	93792806	+	NM_001164473	HCP
chr1	93686275	93792806	+	NM_017737	HCP
chr1	93686275	93792806	+	NM_001024948	HCP
chr1	93799936	93919973	-	NM_003567	HCP
chr1	93830112	93838175	+	NR_034091	LCP
chr1	94084975	94085055	+	NR_030621	HCP
chr1	94107601	94117350	-	NM_014597	HCP
chr1	94125177	94147600	-	NM_002061	HCP
chr1	94230981	94359293	-	NM_000350	HCP
chr1	94407050	94475895	-	NM_004815	HCP
chr1	94656520	94716848	+	NM_001122674	HCP
chr1	94656520	94756807	+	NM_002858	HCP
chr1	94767319	94780001	-	NM_001178096	HCP
chr1	94767319	94780001	-	NM_001993	HCP
chr1	95058488	95133390	+	NM_001114106	HCP
chr1	95058687	95133390	+	NM_152369	HCP
chr1	95135094	95165323	-	NM_001839	HCP
chr1	95166171	95201414	+	NR_033998	LCP
chr1	95220866	95311095	-	NM_144988	HCP
chr1	95330660	95435749	+	NM_001199679	LCP
chr1	95355481	95435749	+	NM_152487	HCP
chr1	95356066	95483097	+	NM_001199691	HCP
chr1	95472298	95485369	+	NM_001128142	HCP
chr1	95472298	95485369	+	NM_001199682	HCP
chr1	95472298	95485369	+	NM_015485	HCP
chr1	95472298	95485369	+	NR_037643	HCP
chr1	95712880	95717500	+	NR_033966	LCP
chr1	96959762	97053193	+	NM_021190	HCP
chr1	97315887	98159203	-	NM_000110	HCP
chr1	97957901	98159203	-	NM_001160301	HCP
chr1	98284213	98284315	-	NR_029679	HCP
chr1	98899823	98998644	+	NM_015976	HCP
chr1	98899823	98998644	+	NM_152238	HCP
chr1	98899823	98998644	+	NR_033716	HCP
chr1	99128388	99243037	-	NM_001010861	HCP
chr1	99128388	99243037	-	NM_001037317	HCP
chr1	99242419	99386996	+	NR_033940	HCP
chr1	99502435	99547726	+	NM_001166252	LCP
chr1	99502435	99547726	+	NM_014839	LCP
chr1	99884018	99932685	+	NM_017734	LCP
chr1	99946846	100003937	-	NM_001013660	HCP
chr1	100088227	100162167	+	NM_000642	HCP
chr1	100088632	100162167	+	NM_000028	HCP
chr1	100088632	100162167	+	NM_000644	HCP
chr1	100088632	100162167	+	NM_000643	HCP
chr1	100089118	100162167	+	NM_000646	LCP
chr1	100099353	100162167	+	NM_000645	LCP
chr1	100208127	100261594	+	NM_012243	HCP
chr1	100276376	100321517	+	NM_033055	HCP
chr1	100321689	100371099	-	NM_194292	HCP
chr1	100371293	100388642	+	NM_019083	HCP
chr1	100387000	100416359	-	NM_144620	ICP
chr1	100425065	100487997	-	NM_001918	HCP
chr1	100504301	100530914	+	NM_001130841	HCP
chr1	100504301	100530914	+	NM_003729	HCP
chr1	100519384	100519452	+	NR_030279	LCP
chr1	100590610	100723514	+	NM_033313	HCP
chr1	100590610	100737609	+	NM_033312	HCP
chr1	100590610	100758421	+	NM_003672	HCP
chr1	100776315	100780171	+	NM_022049	LCP
chr1	100957783	100977189	+	NM_001078	LCP
chr1	100957783	100977189	+	NM_001199834	LCP
chr1	100957783	100977189	+	NM_080682	LCP
chr1	101110528	101133006	-	NM_001033025	HCP
chr1	101110528	101133006	-	NM_001439	HCP
chr1	101134219	101219899	+	NM_001144884	HCP
chr1	101134221	101219899	+	NM_133496	HCP
chr1	101227768	101263950	-	NM_001077394	HCP
chr1	101227768	101263950	-	NM_015958	HCP
chr1	101227768	101263950	-	NM_001077395	HCP
chr1	101474892	101479664	+	NM_001400	HCP
chr1	102040714	102235378	-	NM_058170	HCP
chr1	102110154	102132887	+	NR_033424	LCP
chr1	103114610	103346640	-	NM_001190709	HCP
chr1	103114610	103346640	-	NM_001854	HCP
chr1	103114610	103346640	-	NM_080629	HCP
chr1	103114610	103346640	-	NM_080630	HCP
chr1	103841165	103899382	+	NM_017619	HCP
chr1	103898844	103923672	+	NM_020978	LCP
chr1	103913548	103915531	+	NR_024438	LCP
chr1	103961521	103969923	+	NM_000699	LCP
chr1	103999663	104008696	+	NM_001008221	LCP
chr1	103999824	104008696	+	NM_004038	LCP
chr1	103999825	104008695	+	NM_001008219	LCP
chr1	103999847	104008695	+	NM_001008218	LCP
chr1	104031562	104040435	-	NM_004038	ICP
chr1	104031562	104040596	-	NM_001008221	ICP
chr1	104031563	104040412	-	NM_001008218	ICP
chr1	104031563	104040434	-	NM_001008219	ICP
chr1	104093801	104102834	+	NM_001008221	LCP
chr1	104093962	104102834	+	NM_004038	LCP
chr1	104093963	104102833	+	NM_001008219	LCP
chr1	104093985	104102833	+	NM_001008218	LCP
chr1	104417167	104421216	+	NR_033990	LCP
chr1	105130113	105476802	+	NR_031679	LCP
chr1	107400789	107403439	+	NM_018137	HCP
chr1	107484151	107825998	+	NM_001113226	HCP
chr1	107484151	107825998	+	NM_001113228	HCP
chr1	107484267	107825998	+	NM_014917	HCP
chr1	107915304	108032649	-	NM_001079874	ICP
chr1	107915304	108309068	-	NM_006113	HCP
chr1	108478969	108536886	-	NM_213651	HCP
chr1	108478969	108544497	-	NM_013386	HCP
chr1	108567485	108588226	-	NM_001143989	ICP
chr1	108794426	108814783	+	NM_001143987	LCP
chr1	108794426	108814783	+	NM_001143988	LCP
chr1	108904493	108983472	+	NM_001010883	HCP
chr1	108992432	109005267	-	NM_001102592	HCP
chr1	108992432	109005671	-	NM_144584	HCP
chr1	109036454	109045945	+	NM_018061	HCP
chr1	109036457	109045945	+	NR_037185	HCP
chr1	109057078	109086890	+	NM_001144937	LCP
chr1	109090807	109153671	+	NM_007269	HCP
chr1	109160047	109201239	-	NM_152763	ICP
chr1	109201361	109202669	+	NR_034168	LCP
chr1	109221125	109274567	+	NM_013296	HCP
chr1	109273652	109307634	-	NM_001048210	HCP
chr1	109273652	109307634	-	NM_015127	HCP
chr1	109314359	109386373	-	NM_001142550	HCP
chr1	109314359	109386373	-	NM_001142551	HCP
chr1	109314359	109386373	-	NM_014969	HCP
chr1	109408520	109420147	-	NM_005645	HCP
chr1	109434925	109441077	+	NM_020141	HCP
chr1	109444337	109444757	+	NR_003023	HCP
chr1	109450095	109458002	-	NM_001122961	HCP
chr1	109458107	109550926	+	NM_020775	HCP
chr1	109558037	109561639	+	NR_034072	HCP
chr1	109558037	109582327	+	NM_006513	HCP
chr1	109579678	109582327	+	NR_034073	LCP
chr1	109594163	109619901	+	NM_001408	HCP
chr1	109623698	109627313	-	NM_001005290	HCP
chr1	109623698	109627313	-	NM_001032291	HCP
chr1	109623698	109627313	-	NM_032636	HCP
chr1	109636509	109651186	-	NM_001010985	HCP
chr1	109653714	109742086	-	NM_002959	HCP
chr1	109743175	109770593	-	NM_001199772	HCP
chr1	109743175	109770593	-	NM_002790	HCP
chr1	109743175	109770604	-	NM_001199773	HCP
chr1	109743175	109770631	-	NM_001199774	HCP
chr1	109810622	109826287	+	NM_001040709	HCP
chr1	109828083	109836943	+	NM_153340	HCP
chr1	109838180	109844586	+	NM_001134402	ICP
chr1	109838223	109844586	+	NM_001134404	ICP
chr1	109838223	109844586	+	NM_182580	ICP
chr1	109838223	109844586	+	NM_001134403	ICP
chr1	109838223	109844586	+	NM_001134400	ICP
chr1	109850968	109853859	-	NM_020703	HCP
chr1	109884016	109889978	+	NM_031936	LCP
chr1	109892708	109939975	+	NM_006496	HCP
chr1	109943037	109943112	+	NR_029583	LCP
chr1	109947411	109957228	-	NM_005272	ICP
chr1	109963981	109976200	+	NM_139156	ICP
chr1	109964798	109976200	+	NM_004037	LCP
chr1	109969571	109976200	+	NM_203404	LCP
chr1	110000220	110005854	+	NR_024538	HCP
chr1	110000220	110005854	+	NM_000850	HCP
chr1	110000220	110009646	+	NM_147148	HCP
chr1	110012166	110019431	+	NM_000848	LCP
chr1	110012166	110028142	+	NM_001142368	LCP
chr1	110031940	110037890	+	NM_146421	ICP
chr1	110031940	110037890	+	NM_000561	ICP
chr1	110056386	110062414	+	NM_000851	LCP
chr1	110078076	110085183	-	NR_024537	HCP
chr1	110078076	110085183	-	NM_000849	HCP
chr1	110094224	110108167	-	NM_024526	HCP
chr1	110094224	110108167	-	NM_133181	HCP
chr1	110094224	110108167	-	NM_139053	HCP
chr1	110254755	110269347	+	NM_172210	HCP
chr1	110254755	110270888	+	NM_172212	HCP
chr1	110254755	110273878	+	NM_000757	HCP
chr1	110254755	110273878	+	NM_172211	HCP
chr1	110328830	110367887	+	NM_006621	HCP
chr1	110378763	110398786	+	NM_033088	HCP
chr1	110404519	110414845	-	NM_006492	HCP
chr1	110456584	110458092	+	NM_203412	LCP
chr1	110494654	110546346	+	NM_001010898	HCP
chr1	110554858	110578197	+	NM_001039574	HCP
chr1	110554858	110578197	+	NR_036437	HCP
chr1	110554858	110578197	+	NM_004978	HCP
chr1	110630520	110683316	-	NR_036595	HCP
chr1	110683467	110690826	+	NM_022768	HCP
chr1	110683467	110690826	+	NM_001201545	HCP
chr1	110706995	110735227	-	NM_001201546	ICP
chr1	110706995	110735227	-	NM_001201548	ICP
chr1	110706995	110735227	-	NM_001201547	ICP
chr1	110706995	110735227	-	NM_001201549	ICP
chr1	110706995	110735227	-	NM_004696	ICP
chr1	110745399	110752069	-	NM_006402	HCP
chr1	110795310	110801499	+	NM_032414	LCP
chr1	110824910	110835414	+	NR_003599	LCP
chr1	110861361	110863320	-	NM_005549	ICP
chr1	110947298	110949868	-	NM_004974	HCP
chr1	111015832	111019178	-	NM_002232	HCP
chr1	111215343	111244081	+	NM_001040033	LCP
chr1	111217244	111244081	+	NM_000560	LCP
chr1	111291334	111308089	-	NM_001006945	HCP
chr1	111291334	111308089	-	NM_018372	HCP
chr1	111461476	111484361	-	NM_178454	HCP
chr1	111483771	111529247	+	NM_001007794	ICP
chr1	111484355	111529247	+	NM_006090	HCP
chr1	111531323	111544804	-	NM_024901	HCP
chr1	111571803	111587585	+	NM_001025197	LCP
chr1	111571803	111587585	+	NM_004000	LCP
chr1	111573855	111587585	+	NM_001025199	LCP
chr1	111624668	111630253	+	NR_003928	LCP
chr1	111635006	111664708	+	NM_021797	LCP
chr1	111635060	111664708	+	NM_201653	LCP
chr1	111690717	111697162	+	NM_181643	ICP
chr1	111728663	111733996	-	NR_029429	ICP
chr1	111758459	111771922	-	NM_002557	ICP
chr1	111784034	111793353	-	NM_024102	HCP
chr1	111793265	111806048	+	NM_001688	HCP
chr1	111818126	111822657	+	NM_174896	ICP
chr1	111827492	111848266	-	NM_020683	ICP
chr1	111827492	111908120	-	NM_001081976	ICP
chr1	111843573	111848266	-	NM_000677	ICP
chr1	111943151	111952463	-	NR_034126	HCP
chr1	111963927	112057624	+	NM_001010935	HCP
chr1	111963927	112057624	+	NM_002884	HCP
chr1	112066208	112083569	-	NM_019099	HCP
chr1	112066208	112099942	-	NM_198926	HCP
chr1	112099712	112111722	+	NM_007204	HCP
chr1	112119976	112333300	-	NM_004980	HCP
chr1	112119976	112333300	-	NM_172198	HCP
chr1	112740322	112805309	+	NM_018704	ICP
chr1	112805914	112805978	-	NR_036210	ICP
chr1	112811562	112865433	+	NM_004185	LCP
chr1	112852892	112865433	+	NM_024494	HCP
chr1	112867663	112963563	-	NM_017744	HCP
chr1	112867663	112963563	-	NM_138727	HCP
chr1	112867663	112963563	-	NM_138728	HCP
chr1	112885935	112963563	-	NM_138729	HCP
chr1	112963597	113015764	+	NM_006135	HCP
chr1	113018570	113044891	+	NM_001130079	LCP
chr1	113018570	113044891	+	NM_020963	LCP
chr1	113045271	113051201	-	NM_001042679	HCP
chr1	113045271	113051548	-	NM_175744	HCP
chr1	113045271	113051548	-	NM_001042678	HCP
chr1	113054138	113059473	-	NM_005167	HCP
chr1	113064711	113071379	+	NM_001004440	LCP
chr1	113064711	113071379	+	NM_182759	LCP
chr1	113255992	113300208	-	NM_001166496	HCP
chr1	113255992	113300498	-	NM_003051	HCP
chr1	113267494	113268818	+	NR_002796	LCP
chr1	113417353	113468865	+	NM_014813	HCP
chr1	113734997	114030068	+	NM_152900	HCP
chr1	113734997	114030068	+	NM_001142782	HCP
chr1	114041346	114103300	-	NM_006608	HCP
chr1	114105976	114156593	-	NM_018364	HCP
chr1	114157955	114215898	-	NM_001193431	ICP
chr1	114157955	114215898	-	NM_012411	ICP
chr1	114157955	114215898	-	NM_015967	ICP
chr1	114200779	114245382	+	NR_037864	LCP
chr1	114220958	114231692	-	NM_001010922	ICP
chr1	114239199	114249264	-	NM_006594	HCP
chr1	114249437	114258231	+	NM_022836	HCP
chr1	114273518	114316218	+	NM_152696	HCP
chr1	114273518	114322014	+	NM_198268	HCP
chr1	114295289	114322014	+	NM_198269	LCP
chr1	114298021	114322014	+	NM_181358	LCP
chr1	114323552	114326398	+	NM_020190	LCP
chr1	114433436	114497995	-	NM_205848	HCP
chr1	114736921	114855304	-	NM_015906	HCP
chr1	114736921	114855304	-	NM_033020	HCP
chr1	114911703	114925788	-	NM_005872	ICP
chr1	114928718	115014255	-	NM_198459	HCP
chr1	115017242	115039762	-	NM_000036	ICP
chr1	115017242	115039762	-	NM_001172626	ICP
chr1	115048600	115061038	-	NM_002524	HCP
chr1	115061059	115102147	-	NM_007158	HCP
chr1	115061060	115102147	-	NM_001007553	HCP
chr1	115061060	115102194	-	NM_001130523	HCP
chr1	115113627	115124831	-	NM_001102396	HCP
chr1	115113627	115124831	-	NM_025073	HCP
chr1	115198977	115339513	+	NM_003176	HCP
chr1	115373937	115378464	+	NM_000549	LCP
chr1	115392155	115433644	-	NM_005725	HCP
chr1	115630059	115682380	-	NM_002506	HCP
chr1	115986096	116042368	+	NM_001172411	HCP
chr1	115986096	116042368	+	NM_138959	HCP
chr1	115986772	116042368	+	NM_001172412	HCP
chr1	116044148	116112949	-	NM_001232	ICP
chr1	116180521	116184856	-	NM_001111061	ICP
chr1	116180521	116185270	-	NM_005599	ICP
chr1	116320641	116414198	+	NM_018420	HCP
chr1	116455898	116479384	+	NM_152367	LCP
chr1	116717317	116748919	+	NM_000701	HCP
chr1	116718011	116748919	+	NM_001160233	HCP
chr1	116727514	116748919	+	NM_001160234	LCP
chr1	116737009	116762767	-	NR_027646	HCP
chr1	116743144	116762720	-	NR_027645	HCP
chr1	116748858	116762720	-	NR_024124	HCP
chr1	116748858	116762728	-	NR_024125	HCP
chr1	116749562	116762704	-	NR_024126	HCP
chr1	116858678	116915238	-	NR_026665	HCP
chr1	116858678	116915238	-	NM_001779	HCP
chr1	116862844	116915238	-	NM_001144822	HCP
chr1	116918553	117011837	-	NM_001007237	HCP
chr1	116918553	117011837	-	NM_001542	HCP
chr1	117015893	117015972	+	NR_031564	LCP
chr1	117098608	117113374	+	NM_001767	LCP
chr1	117254211	117334495	+	NM_020440	HCP
chr1	117345904	117380690	+	NM_004258	LCP
chr1	117404471	117447014	+	NM_003594	HCP
chr1	117438787	117438873	+	NR_030640	LCP
chr1	117455199	117465934	-	NM_001145635	HCP
chr1	117455199	117465934	-	NM_025188	HCP
chr1	117487731	117555072	-	NM_024626	HCP
chr1	117711607	117869843	+	NM_006699	HCP
chr1	117950126	117972534	+	NM_017709	HCP
chr1	118207629	118273825	-	NM_017686	HCP
chr1	118221366	118273825	-	NM_001135589	HCP
chr1	118273894	118304572	+	NM_006784	HCP
chr1	118297810	118529371	-	NM_206996	HCP
chr1	119227188	119333702	-	NM_152380	HCP
chr1	119375361	119484818	-	NM_015836	HCP
chr1	119375361	119484818	-	NM_201263	HCP
chr1	119712924	119738274	+	NM_001005783	LCP
chr1	119712924	119738274	+	NM_016527	LCP
chr1	119759076	119767185	+	NM_001166120	LCP
chr1	119759265	119767185	+	NM_000198	LCP
chr1	119851348	119859204	+	NM_000862	LCP
chr1	119908025	119916722	+	NR_033781	LCP
chr1	119941847	119943437	-	NR_036540	ICP
chr1	119963522	119991913	-	NM_001080470	HCP
chr1	120055941	120088372	+	NM_006623	ICP
chr1	120092141	120113078	-	NM_001166107	ICP
chr1	120092141	120113078	-	NM_005518	ICP
chr1	120138163	120155726	-	NM_001159352	ICP
chr1	120138163	120155726	-	NM_032044	ICP
chr1	120146468	120155726	-	NM_001159353	ICP
chr1	120178910	120189302	-	NM_001047980	ICP
chr1	120237678	120240636	-	NM_021794	HCP
chr1	120255698	120413840	-	NM_024408	HCP
chr1	120279258	120413840	-	NM_001200001	HCP
chr1	120640527	120657204	+	NM_001100910	HCP
chr1	120707556	120716365	+	NR_027337	HCP
chr1	120728430	120737467	-	NM_001004340	ICP
chr1	120728430	120737467	-	NM_001017986	ICP
chr1	120962432	121015209	+	NR_003955	HCP
chr1	142478652	142505703	+	NR_033189	HCP
chr1	142510035	142535980	-	NR_027468	HCP
chr1	142510035	142536110	-	NR_027469	HCP
chr1	142558666	142559404	-	NM_001123068	ICP
chr1	142627087	142805834	+	NR_034178	HCP
chr1	143011868	143052130	-	NR_024510	HCP
chr1	143011868	143052130	-	NR_024511	HCP
chr1	143011873	143053112	-	NR_024584	ICP
chr1	143074818	143075603	-	NM_001135789	ICP
chr1	143074818	143075603	-	NM_001143883	ICP
chr1	143074943	143075603	-	NM_178230	ICP
chr1	143192102	143233326	-	NR_024584	ICP
chr1	143322171	143324084	-	NR_003242	HCP
chr1	143326315	143540167	+	NM_001037675	LCP
chr1	143387793	143391382	-	NR_037182	ICP
chr1	143562780	143706390	-	NM_001198834	HCP
chr1	143562780	143751349	-	NM_001198832	HCP
chr1	143562783	143706379	-	NM_014644	HCP
chr1	143601947	143643389	-	NM_001002811	HCP
chr1	143601947	143706379	-	NM_001002812	HCP
chr1	143663117	143706390	-	NM_001002810	HCP
chr1	143663117	143706439	-	NM_001195261	HCP
chr1	143663117	143708468	-	NM_001195260	ICP
chr1	143663117	143787543	-	NM_022359	HCP
chr1	143807763	143828279	+	NM_004892	HCP
chr1	143920467	143997269	+	NM_203458	HCP
chr1	144004727	144080041	+	NM_001039703	LCP
chr1	144124547	144128902	+	NM_145277	LCP
chr1	144124547	144128902	+	NM_202004	LCP
chr1	144124547	144128902	+	NM_213652	LCP
chr1	144124547	144128902	+	NM_213653	LCP
chr1	144149818	144153985	+	NM_006472	ICP
chr1	144167592	144181744	-	NM_032305	HCP
chr1	144181864	144187004	+	NM_001039888	HCP
chr1	144188441	144210448	+	NM_153713	LCP
chr1	144218994	144222801	+	NM_005105	HCP
chr1	144221176	144227433	-	NR_002328	HCP
chr1	144227521	144235089	+	NM_003846	HCP
chr1	144227916	144235089	+	NM_001184795	HCP
chr1	144236346	144255225	+	NM_003637	LCP
chr1	144260565	144279883	+	NM_144698	LCP
chr1	144287344	144297903	+	NM_006099	HCP
chr1	144297849	144300792	-	NM_001012758	HCP
chr1	144303961	144322241	-	NM_006468	HCP
chr1	144322392	144400133	+	NM_014455	HCP
chr1	144407154	144426922	-	NM_007053	ICP
chr1	144439022	144475563	+	NM_001201325	LCP
chr1	144439022	144475563	+	NM_001201326	LCP
chr1	144439022	144475563	+	NM_002614	LCP
chr1	144475951	144538460	-	NR_036541	HCP
chr1	144475951	144538460	-	NM_001097612	HCP
chr1	144475951	144538460	-	NM_001097613	HCP
chr1	144595224	144635406	+	NM_001097616	LCP
[truncated: 34,492 more rows]

## Sheet: Supplementary Table 6
Supplementary table 6. The genes with hypermethylation patterns and low expression levels
RefGene	Symbol	CGi	Differential methylation	Expression	p-value
NM_152274	FAM58A	1	1.87895	-0.899695	0.000601
NM_001035	RYR2	1	1.75034	-0.846843	0.00826
NM_006984	CLDN10	1	1.55782	-0.490051	0.000528
NM_001628	AKR1B1	1	1.49233	-0.56918	0.0121
NM_032591	SLC9A7	1	1.45299	-0.831358	2.17e-05
NM_015721	GEMIN4	1	1.30418	-0.473931	0.0448
NM_004122	GHSR	1	1.29452	-0.940645	0.000138
NM_207517	ADAMTSL3	1	1.2714	-0.632629	0.00706
NR_003281	GMCL1L	0	1.23784	-0.516636	0.00529
NM_021620	PRDM13	1	1.23768	-0.469929	0.0261
NM_005834	TIMM17B	1	1.14566	-0.446148	0.0222
NM_001081573	GAB3	1	1.12007	-0.384584	0.0175
NM_017848	FAM120C	1	1.11855	-0.477944	0.00132
NM_003545	HIST1H4E	1	1.09101	-5.16359	3.85e-24
NM_002371	MAL	1	1.07976	-2.18442	0.000505
NM_017708	FAM83E	1	1.02472	-2.2109	3.73e-08
NM_144984	C10orf72	1	1.00242	-0.564905	0.0491
NM_001004313	TMEM220	1	1.00006	-1.1016	0.00263
NM_001004470	ST8SIA6	1	0.997294	-0.687335	0.00604
NM_001007156	NTRK3	1	0.992307	-0.652901	8.39e-05
NM_003546	HIST1H4L	1	0.971444	-5.16359	3.85e-24
NM_024327	ZNF576	1	0.960871	-0.836501	0.00249
NM_138362	FAM104B	1	0.954496	-0.465938	0.00841
NM_000589	IL4	0	0.9514	-0.465938	0.0218
NM_138435	FAM83F	1	0.948857	-0.739372	0.00848
NM_003203	C2orf3	1	0.930385	-1.07704	0.000133
NM_201557	FHL2	0	0.922407	-0.761213	0.0114
NM_032192	PPP1R1B	1	0.920598	-0.558517	0.00468
NM_138763	BAX	1	0.910991	-0.749038	0.00279
NM_001032278	MMP28	1	0.906088	-1.11716	0.000229
NM_000340	SLC2A2	0	0.904881	-0.510457	0.00016
NM_182728	SLC7A8	0	0.903382	-1.63935	2.64e-06
NM_001012715	C9orf106	1	0.903305	-0.442222	0.00232
NM_004484	GPC3	1	0.876462	-0.75877	0.0199
NM_001420	ELAVL3	1	0.860927	-0.407364	0.0175
NM_000121	EPOR	0	0.860698	-0.83908	0.00133
NM_080593	HIST1H2BK	1	0.837831	-0.870387	0.0082
NM_001013848	EXOC6	0	0.83773	-0.415037	0.0191
NM_003539	HIST1H4D	1	0.825703	-5.16359	3.85e-24
NM_001005374	LRSAM1	1	0.824685	-0.614845	0.000354
NM_152275	TTC30A	1	0.816364	-0.475936	0.0322
NM_002773	PRSS8	0	0.783328	-1.08009	0.00273
NM_001097642	GJB1	0	0.781962	-0.813499	0.00152
NM_021915	ZNF69	1	0.778776	-1.37707	0.000453
NM_002609	PDGFRB	0	0.778733	-0.535332	0.044
NM_198493	ANKRD45	1	0.770227	-0.496142	0.028
NM_003159	CDKL5	1	0.768409	-0.397828	0.0428
NM_002377	MAS1	0	0.746826	-1.46993	1.56e-05
NM_178439	GMCL1	1	0.739307	-0.516636	0.00529
NM_003984	SLC13A2	0	0.735734	-0.793357	0.00823
NM_152829	TES	0	0.73457	-1.23447	1.08e-05
NM_173810	TTC9C	1	0.714701	-0.72261	0.000183
NM_020461	TUBGCP6	1	0.71359	-0.713119	0.00726
NM_001009185	ACSL6	1	0.709774	-0.720232	0.00163
NM_003403	YY1	1	0.705155	-0.599462	0.00731
NM_007121	NR1H2	1	0.69578	-0.586406	0.00404
NM_000033	ABCD1	1	0.692915	-0.632629	0.0453
NM_001042471	GSDMB	0	0.688031	-0.937878	0.00202
NM_015685	SDCBP2	1	0.687202	-1.2723	0.000469
NM_178124	CXorf40A	1	0.679749	-1.40736	0.000749
NM_016272	TOB2	1	0.678427	-1.86775	9.4e-08
NM_003689	AKR7A2	1	0.67506	-0.724993	0.0225
NM_207318	FAM199X	1	0.673587	-0.744197	0.00525
NM_005634	SOX3	1	0.671931	-1.9885	0.00019
NM_002052	GATA4	1	0.671651	-0.687335	0.00118
NM_138809	CMBL	1	0.666127	-1.41889	0.000158
NM_006913	RNF5	0	0.66612	-0.720232	0.000781
NM_001008895	CUL4A	1	0.665916	-0.567041	0.0395
NM_152719	SPERT	0	0.665805	-0.800877	6.64e-05
NM_025087	CWH43	1	0.664075	-1.2723	0.0079
NM_020200	PRTFDC1	1	0.660338	-0.473931	0.037
NM_024608	NEIL1	1	0.660068	-0.625934	0.0187
NM_000092	COL4A4	1	0.657476	-0.471929	0.0164
NM_080430	SELM	1	0.653658	-0.409278	0.0416
NM_004544	NDUFA10	1	0.648927	-1.20091	1.78e-07
NM_001226	CASP6	1	0.647143	-1.25498	2.16e-05
NM_005257	GATA6	1	0.642719	-1.32193	0.00195
NM_004752	GCM2	1	0.642007	-0.713119	8.39e-05
NM_025040	ZNF614	1	0.641753	-0.979942	0.00602
NM_004218	RAB11B	1	0.641623	-0.554273	0.0452
NM_000928	PLA2G1B	0	0.630571	-0.988504	0.017
NM_001144	AMFR	1	0.625782	-1.30401	0.000206
NM_000317	PTS	1	0.623708	-0.844251	0.000684
NM_013335	GMPPA	1	0.621912	-0.913216	0.000889
NM_152418	DCAF4L2	1	0.619205	-0.529073	0.0296
NM_017413	APLN	1	0.617333	-0.680382	0.017
NM_005865	PRSS16	0	0.610799	-1.0499	0.000238
NM_015271	TRIM2	0	0.609659	-0.608232	0.0386
NM_004473	FOXE1	1	0.607014	-0.606035	2.39e-05
NM_004719	SRSF2IP	1	0.596944	-1.1078	5.87e-06
NM_152441	FBXL14	1	0.594643	-0.325539	0.0357
NM_002985	CCL5	0	0.59464	-0.685014	0.0415
NM_030662	MAP2K2	1	0.586747	-0.924125	0.000465
NM_018178	GOLPH3L	0	0.585537	-0.703689	0.00393
NM_006998	SCGN	1	0.584881	-1.50226	4.13e-05
NM_020243	TOMM22	1	0.58487	-0.694321	0.027
NM_001654	ARAF	1	0.580522	-0.974262	8.31e-05
NM_016068	FIS1	1	0.580215	-0.664288	0.00468
NM_002726	PREP	1	0.579586	-1.14242	3.06e-05
NM_001943	DSG2	1	0.579504	-1.16812	0.000917
NM_004502	HOXB7	1	0.578615	-0.492079	0.000587
NM_001092	ABR	1	0.576349	-0.84944	8.9e-07
NM_173054	RELN	1	0.576292	-0.364013	0.00579
NM_177438	DICER1	1	0.57584	-1.77596	2.47e-08
NM_130830	LRRC15	0	0.573863	-0.41889	0.0201
NM_148173	PEMT	0	0.573759	-0.459973	0.015
NM_203463	LASS6	1	0.570245	-1.03505	2.31e-05
NM_198679	RAPGEF1	0	0.566129	-0.929611	0.00107
NM_133465	KIAA1958	1	0.565791	-0.375197	0.0143
NM_014763	MRPL19	1	0.565626	-0.666576	0.0143
NM_005074	SLC17A1	0	0.561192	-0.53952	0.00182
NM_001033561	PHF12	1	0.560873	-1.05589	0.016
NM_014165	NDUFAF4	1	0.559037	-0.318326	0.0438
NM_019884	GSK3A	1	0.554837	-0.630394	0.00974
NM_003712	PPAP2C	1	0.550606	-0.554273	0.0452
NM_206949	IFI27L1	1	0.545082	-0.72261	0.00769
NM_013245	VPS4A	1	0.541533	-0.384584	0.0415
NM_005502	ABCA1	1	0.541294	-0.84944	8.9e-07
NM_004319	ASTN1	1	0.541078	-0.461959	0.0018
NM_207645	C11orf87	0	0.538327	-0.675765	0.0308
NM_001030002	GRB7	0	0.535295	-0.477944	0.0325
NM_152713	STT3A	1	0.533873	-0.761213	0.0114
NM_001003665	C1orf95	1	0.533848	-0.456009	0.00246
NM_152284	CHMP4C	1	0.531983	-1.12973	8.96e-05
NM_003068	SNAI2	0	0.526817	-0.646112	0.00787
NM_001001850	STX19	0	0.520381	-0.736966	0.0314
NM_006615	CAPN9	0	0.517501	-1.82623	0.000862
NM_201400	FAM86A	1	0.516511	-1.20756	0.00936
NM_001925	DEFA4	0	0.516233	-0.558517	0.00221
NM_006060	IKZF1	1	0.513671	-0.780909	0.000678
NM_032298	SYT3	1	0.510558	-1.09234	0.00011
NM_001025778	VRK3	1	0.510009	-0.805913	0.000129
NM_005310	GRB7	0	0.510002	-0.477944	0.0325
NM_152686	DNAJC18	1	0.508187	-0.522841	0.00329
NM_004267	CHST2	1	0.506999	-0.831358	0.000585
NM_015480	PVRL3	1	0.506736	-0.614845	0.0131
NM_001040697	UEVLD	1	0.506587	-0.703689	0.00278
NM_014650	ZNF432	1	0.506124	-0.979942	0.00602
NM_003112	SP4	1	0.504881	-0.734563	0.0256
NM_020987	ANK3	0	0.504876	-0.766112	0.0151
NM_181357	DCAF11	1	0.50448	-0.45799	0.0109
NM_001008216	GALE	1	0.500822	-0.968605	0.00857
NM_001098503	PTPRJ	1	0.49739	-0.943416	0.000601
NM_016131	RAB10	1	0.496877	-1.05289	0.000318
NM_014827	ZC3H11A	1	0.494112	-0.432455	0.00617
NM_024779	PIP4K2C	1	0.490474	-0.498179	0.0106
NM_024407	NDUFS7	1	0.49044	-0.610433	0.00513
NM_005507	CFL1	1	0.486986	-0.85726	0.00158
NM_025230	DCAF11	1	0.484958	-0.45799	0.0109
NM_130841	ATP6V0A4	0	0.475489	-0.862496	0.000293
NM_018244	UQCC	0	0.474937	-0.378944	0.0388
NM_023942	LRRC61	1	0.472559	-0.606035	0.00658
NM_006789	APOBEC2	0	0.470406	-0.347399	0.0364
NM_080747	KRT72	1	0.470125	-1.12658	8.95e-05
NM_006280	SSR4	1	0.469165	-0.506353	0.0158
NM_004513	IL16	0	0.468251	-0.694321	0.0186
NM_002965	S100A9	0	0.467879	-0.456009	0.00391
NM_017817	RAB20	1	0.464862	-0.506353	0.0352
NM_153034	ZNF488	1	0.463238	-1.05589	0.0177
NM_001097620	TMEM184A	0	0.460031	-0.883635	0.00195
NM_001969	EIF5	1	0.454974	-0.590745	0.0311
NM_017978	ANKHD1	1	0.454105	-0.766112	0.0137
NM_002754	MAPK13	1	0.452076	-0.550043	0.0324
NM_000834	GRIN2B	0	0.451703	-6.13797	1.17e-10
NM_005543	INSL3	1	0.451606	-0.632629	0.00142
NM_001263	CDS1	1	0.451431	-1.78588	3.43e-07
NM_025196	GRPEL1	1	0.449218	-0.771027	0.0017
NM_173528	C15orf26	1	0.448246	-0.486004	0.0496
NM_052839	PANX2	1	0.447179	-0.979942	0.00254
NM_003896	ST3GAL5	1	0.438711	-0.957356	0.0185
NM_003825	SNAP23	0	0.438694	-1.02915	0.000106
NM_000755	CRAT	1	0.437665	-0.78339	6.37e-05
NM_001080378	PACRG	1	0.435485	-0.597278	0.018
NM_178842	LASS3	1	0.431955	-0.304006	0.0495
NM_012193	FZD4	1	0.429955	-1.57347	7.89e-07
NM_003286	TOP1	1	0.428019	-0.554273	0.00291
NM_020819	FAM135A	1	0.424177	-0.554273	0.0132
NM_004828	NCR2	0	0.422611	-0.643856	0.00837
NM_015124	GRAMD4	1	0.421618	-0.685014	0.0208
NM_175733	SYT9	1	0.419898	-0.675765	0.00501
NM_024546	RNF219	1	0.417879	-1.09542	3.01e-05
NM_016275	SELT	1	0.415324	-1.23786	6.73e-05
NM_014312	VSIG2	0	0.415055	-1.36587	0.000446
NM_014489	PGAP2	1	0.414009	-0.867752	0.00158
NM_012285	KCNH4	1	0.40841	-0.514573	0.00153
NM_012382	TTC33	1	0.406283	-0.612637	0.000608
NM_014550	CARD10	1	0.404422	-0.639355	0.0303
NM_001008910	STK16	1	0.401063	-0.628162	0.00226
NM_145071	CISH	1	0.397637	-1.96578	2.19e-07
NM_001012977	PABPC1L2A	1	0.396439	-0.395929	0.0274
NM_002083	GPX2	0	0.396292	-1.11404	0.00407
NM_014604	TAX1BP3	1	0.394593	-2.8365	7.12e-10
NM_057092	FKBP2	1	0.394378	-0.836501	0.000203
NM_000705	ATP4B	0	0.388022	-1.74178	0.0284
NM_002478	MYOD1	1	0.387159	-0.434403	0.0468
NM_013233	STK39	1	0.385075	-0.584241	6.07e-05
NM_033502	TRERF1	1	0.382862	-0.597278	0.0428
NM_001098475	TDRD10	1	0.380627	-0.552156	0.000693
NM_153013	C5orf33	1	0.379157	-0.650635	0.0266
NM_012116	CBLC	1	0.374599	-0.744197	0.0142
NM_006796	AFG3L2	1	0.373169	-0.630394	0.00582
NM_000868	HTR2C	1	0.372702	-0.844251	6.41e-08
NM_014583	LMCD1	1	0.363887	-0.465938	0.0267
NM_005838	GLYAT	0	0.363652	-0.407364	0.0118
NM_201648	GLYAT	0	0.363652	-0.37707	0.0407
NM_021969	NR0B2	0	0.363272	-0.852042	0.0373
NM_005542	INSIG1	1	0.363165	-0.85726	0.00307
NM_002819	PTBP1	1	0.361729	-1.27928	0.000478
NM_001031711	ERGIC1	1	0.3583	-0.448115	0.00651
NM_133468	BMPER	1	0.352607	-0.413115	0.022
NM_006313	USP15	1	0.348836	-0.409278	0.0434
NM_019008	SMCR7L	1	0.346644	-0.687335	0.00112
NM_004311	ARL3	1	0.346279	-0.756331	3.26e-06
NM_017883	WDR13	1	0.346018	-0.304006	0.0364
NM_004695	SLC16A5	1	0.343507	-0.590745	0.0275
NM_022474	MPP5	1	0.34253	-0.473931	0.0406
NM_004464	FGF5	1	0.342146	-0.603841	0.00146
NM_024306	FA2H	1	0.34124	-0.83908	0.0205
NM_012083	FRAT2	1	0.340534	-0.685014	0.0194
NM_003775	S1PR4	1	0.335897	-0.971431	0.0129
NM_001031702	SEMA5B	1	0.335048	-0.526992	0.0269
NM_005329	HAS3	1	0.331855	-0.450084	0.0378
NM_016024	RBMX2	1	0.330814	-0.62371	0.000245
NR_003129	RNF5P1	0	0.330777	-0.720232	0.000781
NM_006437	PARP4	1	0.330102	-0.671164	0.000337
NM_014655	SLC25A44	1	0.329846	-0.943416	0.000601
NM_002691	POLD1	1	0.328782	-0.659723	0.00229
NM_001010982	AFMID	1	0.326843	-0.664288	0.000184
NM_004497	FOXA3	1	0.32642	-0.875672	0.0129
NM_015896	ZMYND10	1	0.326248	-0.655172	0.0233
NM_006053	TCIRG1	0	0.324293	-0.459973	0.0143
NM_145689	APBB1	1	0.323722	-0.749038	0.00279
NM_001979	EPHX2	1	0.320198	-1.1016	0.000304
NM_001008410	STEAP3	1	0.320119	-0.771027	0.0029
NM_015139	SLC35D1	1	0.311254	-1.12658	9.1e-06
NM_006044	HDAC6	1	0.310128	-0.562772	0.00136
NM_177543	PPAP2C	1	0.307711	-0.554273	0.0452
NM_002023	FMOD	0	0.307281	-0.937878	0.000871
NM_004309	ARHGDIA	1	0.30491	-0.506353	0.0208
NM_001024943	ASL	1	0.304874	-0.646112	0.000784
NM_152443	RDH12	0	0.302193	-1.28279	0.011
NM_005796	NUTF2	1	0.301141	-0.810966	0.000685
NM_005029	PITX3	1	0.297798	-0.367732	0.0206
NM_001002862	DERL3	1	0.297489	-1.49818	0.00116
NM_015077	SARM1	1	0.295244	-0.72738	0.000481
NM_001033549	C19orf62	0	0.295072	-0.392137	0.0254
NM_019891	ERO1LB	1	0.294412	-1.71786	2.6e-05
NM_020820	PREX1	1	0.293735	-0.56918	0.00188
NM_198129	LAMA3	1	0.292424	-0.625934	0.0418
NM_006944	SPP2	0	0.290386	-0.448115	0.000163
NM_032272	MAF1	1	0.28858	-1.31473	6.21e-07
NM_017704	ANKRD49	1	0.287966	-0.426625	0.032
NM_014866	SEC16A	1	0.286777	-0.883635	0.00205
NM_000815	GABRD	1	0.286299	-0.560643	0.00113
NM_003816	ADAM9	1	0.286224	-0.997117	0.0456
NM_004437	EPB41	1	0.284603	-0.584241	0.0143
NM_001085411	C5orf33	1	0.284368	-0.650635	0.0266
NM_003786	ABCC3	1	0.280612	-2.02915	3.26e-08
NM_175732	PTPMT1	1	0.279465	-0.434403	0.00778
NM_003217	TMBIM6	1	0.278723	-0.682696	0.0478
NM_012094	PRDX5	1	0.275966	-0.932361	0.000314
NM_030621	DICER1	0	0.273292	-1.77596	2.47e-08
NM_004633	IL1R2	0	0.273283	-0.703689	0.00547
NM_006181	NTN3	1	0.273159	-0.45799	0.0143
NM_138799	MBOAT2	1	0.272059	-0.632629	0.0324
NM_000210	ITGA6	1	0.271438	-0.734563	0.00648
NM_013240	N6AMT1	1	0.268578	-0.639355	0.000471
NM_000227	LAMA3	0	0.266255	-0.625934	0.0418
NM_022059	CXCL16	1	0.266219	-0.522841	0.00621
NM_182577	ODF3L2	0	0.264865	-0.724993	3.8e-05
NM_032356	LSMD1	1	0.264231	-0.494109	0.0206
NM_001024644	XCR1	0	0.264028	-1.23447	0.00331
NM_014638	PLCH2	0	0.263609	-0.537424	0.0151
NM_020168	PAK6	1	0.263342	-0.894322	0.000337
NM_181353	ID1	1	0.26275	-0.883635	0.0132
NM_014598	SOCS7	1	0.262528	-0.612637	0.0416
NM_033067	DMRTB1	1	0.25958	-0.490051	0.0112
NM_001662	ARF5	1	0.258567	-0.56918	0.0121
NM_001966	EHHADH	1	0.257062	-0.500218	0.0169
NM_014333	CADM1	1	0.256902	-0.424688	0.0272
NM_002912	REV3L	1	0.256643	-0.694321	0.0186
NM_003253	TIAM1	1	0.256155	-0.413115	0.0218
NM_017420	SIX4	1	0.252247	-1.05289	0.000318
NM_018653	GPRC5C	1	0.251902	-1.07704	0.000773
NM_002228	JUN	1	0.250302	-0.378944	0.0176
NM_000069	CACNA1S	0	0.249176	-1.28983	9.88e-05
NM_032884	C1orf94	1	0.248599	-0.584241	0.0198
NM_001859	SLC31A1	1	0.248116	-1.07704	0.000133
NM_022307	ICA1	1	0.245679	-0.913216	0.000357
NM_003018	SFTPC	0	0.243563	-1.50226	3.7e-05
NM_001098818	PDE4C	1	0.24314	-1.71786	0.0022
NM_024541	C10orf76	1	0.243068	-0.664288	0.0104
NM_130769	GPHA2	0	0.242611	-0.556393	0.03
NM_001039111	TRIM71	1	0.237378	-0.473931	0.0208
NM_003980	MAP7	1	0.233963	-0.682696	0.00199
NM_152744	SDK1	1	0.233658	-0.798366	0.0108
NM_025179	PLXNA2	1	0.23294	-0.948976	0.000181
NM_018958	C15orf2	1	0.232893	-0.795859	0.00583
NM_015938	NMD3	1	0.230895	-0.736966	0.0138
NM_001079812	DIAPH1	1	0.230895	-0.573467	0.00117
NM_006861	RAB35	1	0.230863	-0.358454	0.032
NM_001834	CLTB	1	0.229651	-0.954557	0.00261
NM_005082	TRIM25	1	0.227339	-0.666576	0.00644
NM_001040275	ESR2	1	0.226932	-0.571322	0.000336
NM_000048	ASL	1	0.226106	-0.646112	0.000784
NM_003201	TFAM	1	0.225816	-0.552156	0.0414
NM_003312	TST	1	0.223209	-0.997117	0.000841
NM_001037160	CYS1	1	0.223146	-0.541618	0.0125
NM_145267	C6orf57	1	0.221532	-0.899695	2.87e-05
NM_003944	SELENBP1	0	0.219909	-1.43831	0.000112
NM_000913	OPRL1	1	0.219902	-0.467932	0.000592
NM_138459	NUS1	1	0.219887	-0.362158	0.0219
NM_181709	FAM101A	0	0.219127	-1.35476	0.00159
NM_174943	C14orf178	1	0.21851	-0.883635	0.00378
NM_001040167	LFNG	1	0.217769	-0.862496	0.000196
NM_001080379	PACRG	1	0.217298	-0.597278	0.018
NM_004182	UXT	1	0.214469	-0.446148	0.00915
NM_007037	ADAMTS8	1	0.212069	-0.703689	0.00361
NM_198252	GSN	0	0.21074	-0.940645	0.000786
NM_004383	CSK	1	0.208162	-0.637109	0.00424
NM_001620	AHNAK	1	0.207677	-1.23447	0.000195
NM_024060	AHNAK	1	0.207677	-0.932361	0.0111
NM_015397	DCAF12	1	0.207409	-0.475936	0.0322
NM_015379	BRI3	1	0.206968	-0.558517	0.0267
NM_001037343	CDKL5	0	0.206015	-0.397828	0.0428
NM_152375	KLHDC7A	0	0.204015	-0.332789	0.0487
NM_014041	SPCS1	1	0.203538	-0.362158	0.034
NM_003941	WASL	1	0.20269	-1.23786	7.81e-05
NM_004905	PRDX6	1	0.198988	-0.541618	0.0414
NR_003129	RNF5P1	0	0.198538	-0.720232	0.000781
NM_016431	MAPK8IP2	0	0.198326	-0.352916	0.00292
NM_015320	ARHGEF4	1	0.196251	-0.469929	0.0015
NM_000081	LYST	1	0.19449	-1.16488	5e-06
NM_001077427	LYPD1	1	0.193897	-0.467932	0.00617
NM_015981	CAMK2A	0	0.193083	-0.378944	0.0378
NM_020536	CSRP2BP	1	0.191817	-0.902389	0.00166
NM_014553	TFCP2L1	1	0.188612	-1.38836	0.00406
NM_001039876	C19orf46	1	0.185525	-0.564905	0.0186
NM_177980	CDH26	0	0.185249	-0.434403	0.0457
NM_024339	THOC6	1	0.17997	-1.35845	1.23e-07
NM_025072	PTGES2	1	0.17945	-1.25843	0.0348
NM_182848	CLDN10	1	0.177045	-0.715486	0.00183
NM_002084	GPX3	1	0.177029	-1.31473	0.00417
NM_003309	TSPYL1	1	0.177013	-0.612637	0.00619
NM_031925	TMEM120A	1	0.176391	-0.836501	0.000848
NM_015276	USP22	1	0.176246	-0.434403	0.0082
NM_025009	CEP135	1	0.174699	-0.392137	0.0254
NM_006816	LMAN2	1	0.169573	-1.72738	5.02e-07
NM_152459	C16orf89	0	0.169441	-1.08009	0.0179
NM_024768	CCDC48	0	0.168268	-0.744197	0.000355
NM_139161	CRB3	1	0.168235	-1.14561	0.000158
NM_004968	ICA1	1	0.167711	-0.913216	0.000357
NM_022449	RAB17	0	0.167297	-0.652901	0.0335
NM_007198	PROSC	1	0.167281	-0.744197	0.0109
NM_014437	SLC39A1	1	0.164555	-0.768568	0.00334
NM_182936	SLC8A3	0	0.164263	-0.512514	0.0269
NM_006149	LGALS4	0	0.163721	-0.867752	0.0459
NM_002407	SCGB2A1	0	0.163619	-1.86775	0.0014
NM_138723	BCL2L14	0	0.163075	-0.915936	0.000886
NM_005159	ACTC1	0	0.16226	-0.671164	0.000337
NM_001040442	FABP6	0	0.162239	-0.713119	0.0123
NM_003848	SUCLG2	1	0.159759	-0.937878	0.00219
NM_024791	PDZD3	0	0.158545	-1.9105	6.85e-06
NM_001039360	ZBTB7C	0	0.158411	-0.606035	0.0435
NM_031213	FAM108A1	1	0.158184	-0.937878	3.9e-05
NM_005380	NBL1	1	0.156018	-0.573467	0.00754
NM_001080779	MYO1C	0	0.156017	-0.662004	0.000429
NM_199129	TMEM189	1	0.153971	-0.473931	0.0305
NM_004103	PTK2B	1	0.152271	-0.84944	0.000117
NM_173174	PTK2B	1	0.152271	-0.813499	0.000321
NM_019014	POLR1B	1	0.151013	-0.295128	0.03
NM_006336	ZER1	1	0.149379	-1.0619	0.00031
NM_182776	MCM7	1	0.149003	-0.592919	0.0255
NM_001007094	ZNF37A	1	0.146649	-0.490051	0.0344
NM_000730	CCKAR	0	0.145964	-0.490051	0.0056
NM_000581	GPX1	1	0.144032	-0.573467	0.00117
NM_014293	NPTXR	1	0.143398	-0.442222	0.0377
NM_006871	RIPK3	1	0.143243	-0.351074	0.0374
NM_206930	SYTL2	0	0.142866	-1.77103	1.88e-07
NM_007172	NUP50	1	0.142616	-1.80591	1.21e-06
NM_002273	KRT8	0	0.142279	-0.940645	0.0116
NM_032807	FBXO18	0	0.14215	-0.416962	0.00404
NM_006364	SEC23A	1	0.141991	-0.846843	0.00826
NM_145208	MBD3L1	0	0.14033	-0.560643	0.0376
NM_153234	LIX1	0	0.138546	-1.50226	1.65e-05
NM_002477	MYL5	0	0.137626	-1.0862	8.08e-05
NM_203355	CTAGE5	1	0.136495	-0.314733	0.0436
NM_024591	CHMP6	1	0.136315	-1.08009	1.76e-05
NM_001533	HNRNPL	1	0.134253	-1.18115	3.33e-05
NM_004549	NDUFC2	1	0.130892	-1.31115	1.91e-05
NM_020862	LRFN1	1	0.129245	-0.42082	0.0384
NM_001017403	LGR6	1	0.128454	-0.446148	0.00991
NM_178496	C3orf59	1	0.126425	-0.316528	0.0221
NM_001264	CDSN	0	0.125821	-0.28279	0.0432
NM_001897	CSPG4	0	0.124285	-0.673463	7.99e-06
NM_198232	RNASE1	0	0.122952	-1.33279	9.11e-05
NM_007169	PEMT	0	0.12284	-0.459973	0.015
NM_000593	TAP1	1	0.122178	-0.608232	0.00736
NM_030881	DDX17	0	0.121259	-0.84944	0.00114
NM_001098505	DDX17	0	0.121259	-0.76366	0.00114
NM_005540	INPP5B	0	0.120318	-0.395929	0.0321
NM_000577	IL1RN	0	0.118317	-1.54372	9.89e-05
NM_018352	C4orf43	1	0.117608	-0.761213	0.0145
NM_002593	PCOLCE	0	0.117521	-0.492079	0.000587
NM_018226	RNPEPL1	1	0.117397	-1.32554	1.31e-08
NM_206929	SYTL2	0	0.117028	-1.13924	0.000493
NM_005312	RAPGEF1	0	0.116812	-0.929611	0.00107
NM_020971	SPTBN4	1	0.115447	-0.78339	0.00191
NM_012314	KIR2DS4	0	0.114129	-0.321928	0.0148
NM_002239	KCNJ3	1	0.112847	-1.0145	5.25e-06
NM_001217	CA11	0	0.109075	-0.768568	0.00801
NM_000168	GLI3	1	0.106799	-0.577767	0.0368
NM_054013	MGAT4B	0	0.105894	-0.865122	0.00199
NM_015155	LARP4B	0	0.105264	-0.773491	0.00974
NM_014448	ARHGEF16	1	0.104714	-0.479955	0.0294
NM_021943	ZFAND3	1	0.101298	-0.878321	0.00141
NM_133180	EPS8L1	0	0.100103	-0.671164	0.046
NM_147148	GSTM4	1	0.0957506	-0.510457	0.0115
NM_133631	ROBO1	1	0.0946928	-0.407364	0.0118
NM_001042681	RERE	1	0.0923494	-0.736966	0.0193
NM_001644	APOBEC1	0	0.0899443	-0.42082	0.042
NM_003963	TM4SF5	0	0.0893546	-1.12029	0.0189
NM_032687	CYHR1	1	0.0887236	-1.63039	1.89e-05
NM_052821	WDR5	0	0.0861987	-0.388355	0.0277
NM_181505	PPP1R1B	1	0.0858511	-0.558517	0.00468
NM_015456	COBRA1	1	0.0850179	-0.694321	0.00311
NM_006849	PDIA2	1	0.084766	-2.30045	0.000138
NM_031434	TMUB1	1	0.0806899	-1.84166	6.34e-08
NM_002747	MAPK4	1	0.0803372	-0.617056	6.39e-05
NM_005506	SCARB2	1	0.0802492	-1.03209	3.76e-05
NM_001678	ATP1B2	1	0.0796188	-0.648372	0.000118
NM_181489	ZNF445	1	0.0787742	-0.463947	0.00593
NM_144585	SLC22A12	0	0.0785167	-0.490051	0.0142
NM_017727	TMEM214	1	0.0780249	-1.24811	0.000229
NM_152539	C3orf30	0	0.0778498	-0.336428	0.039
NM_017852	NLRP2	0	0.077526	-0.793357	0.0176
NM_001098484	SLC4A4	1	0.0773807	-0.852042	0.000685
NM_006016	CD164	1	0.0771714	-0.554273	0.0448
NM_016932	SIX2	1	0.076086	-0.935117	7.66e-06
NM_004765	BCL7C	1	0.0737456	-1.9771	1.61e-08
NM_023018	NADK	1	0.0737103	-0.808437	0.0144
NM_016946	F11R	1	0.0735083	-1.03209	0.000267
NM_021805	SIGIRR	1	0.0731265	-0.696658	0.00944
NM_183236	RAB27A	0	0.0731159	-0.965784	0.00156
NM_025191	EDEM3	1	0.0725642	-1.4344	7.25e-05
NM_004283	RAB3D	1	0.0717416	-0.524915	0.00343
NM_001338	CXADR	1	0.0697315	-1.14561	0.00036
NM_022367	SEMA4A	0	0.0692926	-0.56918	0.00123
NM_033510	DISP2	1	0.0692169	-0.625934	0.00681
NM_003898	SYNJ2	1	0.0686989	-0.72261	0.0184
NM_030877	CTNNBL1	1	0.0673697	-0.708396	0.0135
NM_002908	REL	1	0.06726	-0.766112	0.00252
NM_003714	STC2	1	0.0666179	-0.612637	0.00193
NM_022121	PERP	1	0.0653028	-0.706041	0.00086
NM_001312	CRIP2	1	0.0633588	-1.28983	9.88e-05
NM_005321	HIST1H1E	1	0.0627708	-1.31115	1.91e-05
NM_025083	EDC3	1	0.0621082	-0.270556	0.0258
NM_001617	ADD2	1	0.0619047	-0.403542	0.0142
NM_031419	NFKBIZ	1	0.0613901	-1.67577	9.43e-06
NM_002294	LAMP2	0	0.0609194	-0.552156	0.0274
NM_138430	ADPRHL1	0	0.0604133	-0.659723	0.0112
NM_018050	MANSC1	1	0.0599649	-0.628162	0.0372
NM_002868	RAB5B	1	0.0593616	-0.325539	0.0276
NM_001087	AAMP	1	0.0588423	-0.902389	0.00234
NM_016261	TUBD1	1	0.0587935	-0.652901	0.0468
NM_001018016	MUC1	1	0.0576751	-0.756331	0.0472
NM_001537	HSBP1	1	0.0571891	-0.375197	0.0379
NM_032326	TMEM175	1	0.0567772	-1.00289	1.17e-06
NM_014779	TSC22D2	1	0.0561946	-0.724993	0.0139
NM_024945	RMI1	1	0.0561179	-0.72261	0.00255
NM_033554	HLA-DPA1	0	0.0560555	-0.935117	0.00591
NM_021214	FAM108C1	1	0.0557239	-0.831358	0.00817
NM_024813	RPAP2	1	0.0551731	-0.603841	0.0177
NM_001149	ANK3	0	0.0545821	-0.766112	0.0151
NM_153259	MCOLN2	1	0.0545242	-0.793357	0.00958
NM_017987	RUFY2	1	0.0539407	-0.514573	0.0419
NM_006246	PPP2R5E	1	0.0533167	-0.411195	0.0214
NM_198066	GNPNAT1	1	0.0520747	-0.606035	0.00593
NM_001002031	ATP5G2	1	0.0514711	-0.384584	0.0336
NM_024612	DHX40	1	0.0511972	-0.488026	0.0141
NM_001033504	TMEM98	1	0.0508821	-0.526992	0.0357
NM_005672	PSCA	0	0.0500083	-2.49818	0.000847
NM_003583	DYRK2	1	0.0497752	-0.664288	0.0223
NM_006482	DYRK2	1	0.0497752	-0.56918	0.0134
NM_178566	ZDHHC21	1	0.0491737	-0.488026	0.039
NM_194455	KRIT1	1	0.0488331	-0.50226	0.0187
NM_021956	GRIK2	1	0.0481306	-0.816037	2.48e-06
NM_130439	MXI1	1	0.0474737	-0.558517	0.027
NM_022770	GINS3	1	0.0470374	-0.590745	0.0136
NM_003359	UGDH	1	0.0470351	-2.17788	8.03e-08
NM_017975	ZWILCH	0	0.0460584	-0.72738	5.75e-05
NM_020644	TMEM9B	1	0.0459277	-0.508403	0.0261
NM_021027	UGT1A9	0	0.0457786	-1.36587	0.0042
NM_016395	PTPLAD1	1	0.0457364	-2.23786	1.25e-08
NM_021988	UBE2V1	0	0.0449951	-0.473931	0.0305
NM_002759	EIF2AK2	0	0.043651	-1.2969	0.00038
NM_003370	VASP	1	0.04358	-0.666576	0.00319
NM_000326	RLBP1	0	0.0434113	-0.533242	0.014
NM_001100603	KDELR2	1	0.043119	-0.579922	0.0179
NM_017771	PXK	1	0.042787	-0.434403	0.0082
NM_006815	TMED2	1	0.0418426	-0.888969	0.0105
NM_024573	C6orf211	1	0.0417164	-0.514573	0.0374
NM_005004	NDUFB8	1	0.0415428	-0.422752	0.0486
NM_138412	RDH13	0	0.0403202	-0.54372	0.0214
NM_182752	TPRG1L	1	0.0402308	-0.586406	0.017
NM_024594	PANK3	1	0.0399344	-0.62371	0.00737
NM_198321	GALNT10	1	0.0395107	-0.768568	0.008
NM_001039937	INTS6	1	0.0393515	-0.588574	0.0379
NM_012069	ATP1B4	0	0.0392536	-0.506353	0.0205
NM_001033025	EXTL2	1	0.0384953	-1.02621	0.00023
NM_002858	ABCD3	1	0.0375653	-1.50226	3.61e-06
NM_030816	ANKRD13C	1	0.0372752	-0.708396	5.89e-05
NM_000411	HLCS	1	0.0371304	-1.02915	9.64e-05
NM_001080494	TTC39A	0	0.0355194	-0.982791	0.0116
NM_205841	SPINK6	0	0.03527	-0.694321	0.00972
NM_001030055	ARHGAP5	1	0.03527	-0.347399	0.0248
NM_025214	CCDC68	1	0.0349184	-0.875672	0.00198
NM_003589	CUL4A	1	0.0343747	-0.567041	0.0395
NM_002204	ITGA3	1	0.0342272	-0.512514	0.00587
NM_016824	ADD3	1	0.0339953	-1.07704	0.000437
NM_080878	ITLN2	0	0.0337731	-0.915936	9.37e-05
NM_153347	TMEM86A	1	0.0336848	-0.483985	0.0194
NM_175624	RAB3IP	1	0.0332521	-0.72738	0.0181
NM_207315	CMPK2	1	0.0320786	-0.608232	0.0222
NM_016065	MRPS16	1	0.0314334	-0.558517	0.00662
NM_032140	C16orf48	1	0.030196	-0.592919	0.0232
NM_005253	FOSL2	1	0.0282111	-1.32554	8.47e-06
NM_003180	SYT5	1	0.0274483	-0.524915	0.00246
NM_175625	RAB3IP	1	0.0272383	-0.72738	0.0181
NM_004453	ETFDH	1	0.026948	-0.935117	0.000877
NM_144663	C11orf40	0	0.0267734	-0.926865	5.81e-05
NM_024989	PGAP1	1	0.0263196	-0.467932	0.0117
NM_001005373	LRSAM1	1	0.0248496	-0.614845	0.000354
NM_019076	UGT1A8	0	0.0230327	-1.36587	0.0042
NM_001012727	AGPAT2	1	0.0228966	-0.673463	0.0402
NM_175887	PRR15	1	0.0227326	-0.997117	0.00372
NM_052955	TGM7	0	0.0227163	-0.535332	0.0424
NM_178457	ZNF831	1	0.0223626	-0.510457	0.0031
NM_024787	RNF122	1	0.0218999	-0.37707	0.0318
NM_007210	GALNT6	1	0.0217065	-1.23447	0.00171
NM_032221	CHD6	1	0.0215146	-0.411195	0.0357
NM_144721	THAP6	1	0.021333	-0.673463	0.0461
NM_032268	ZNRF1	1	0.021158	-0.471929	0.00343
NM_022466	IKZF5	1	0.0211088	-0.813499	0.00149
NM_001609	ACADSB	1	0.0211088	-0.573467	0.0248
NM_000786	CYP51A1	1	0.0210933	-1.62149	8.18e-06
NM_152280	SYT11	1	0.0207656	-0.459973	0.00276
NM_015946	PELO	1	0.020471	-0.459973	0.00486
NM_000307	POU3F4	1	0.0203091	-1.13289	2.77e-09
NM_012324	MAPK8IP2	1	0.0202924	-0.352916	0.00292
NM_021049	MAGEA5	0	0.0202423	-0.316528	0.0132
NM_032943	SYTL2	0	0.0195919	-1.13924	0.000493
NM_001024227	ARF1	1	0.0189269	-1.00289	0.00992
NM_206876	PPP1CB	1	0.0184276	-0.859876	7.59e-05
NM_015268	DNAJC13	1	0.0184276	-0.687335	0.00604
NM_175866	UHMK1	1	0.0178384	-0.650635	0.00651
NM_006085	BPNT1	0	0.017767	-1.62149	2.83e-05
NM_024308	DHRS11	1	0.0177186	-1.5649	0.00441
NM_153320	SLC22A7	0	0.0173207	-0.367732	0.0269
NM_198887	NUP43	1	0.0173018	-0.671164	0.0251
NM_152320	ZNF641	1	0.0170368	-0.595097	0.0197
NM_024884	L2HGDH	1	0.0169952	-0.691989	0.00107
NM_199126	ZNF585A	0	0.0165559	-0.483985	0.0402
NM_006423	RABAC1	1	0.0163734	-0.529073	0.0321
NM_001042610	DBNDD1	1	0.0159387	-0.465938	0.0349
NM_000487	ARSA	1	0.0157281	-0.380822	0.0494
NM_022065	THADA	1	0.0153121	-0.962969	1.49e-05
NM_012243	SLC35A3	1	0.0144434	-0.891643	0.00493
NM_001083953	THADA	1	0.0142519	-0.962969	1.49e-05
NM_003241	TGM4	0	0.0141432	-0.560643	0.0359
NM_001024226	ARF1	1	0.0140466	-1.00289	0.00992
NM_016161	A4GNT	0	0.013778	-1.48197	9.26e-05
NM_152655	ZNF585A	0	0.0132447	-0.483985	0.0402
NM_005934	MLLT1	1	0.012309	-0.535332	0.0218
NM_001079670	CAB39L	1	0.0120485	-1.31115	3.68e-05
NM_032142	CEP192	0	0.0116776	-0.935117	0.000438
NM_020452	ATP8B2	0	0.0113485	-0.454032	0.0182
NM_022463	NXN	1	0.0113378	-0.438307	0.00751
NM_001025237	TSPAN4	0	0.0107392	-0.386468	0.0191
NM_001039724	NOSTRIN	0	0.0106857	-0.800877	0.000924
NM_020771	HACE1	1	0.00998453	-0.444184	0.00808
NM_004377	CPT1B	1	0.00988419	-0.907793	0.000156
NM_001023587	ABCC5	1	0.00940787	-0.926865	0.0186
NM_003053	SLC18A1	0	0.0093081	-0.463947	0.0263
NM_024642	GALNT12	1	0.00913567	-0.62371	0.0423
NM_017573	PCSK4	1	0.00761731	-0.556393	0.00282
NM_001285	CLCA1	0	0.00603401	-1.99424	0.0338
NM_001015002	LLGL2	1	0.00586131	-0.823677	0.00335
NM_015266	SLC9A8	1	0.00584803	-0.524915	0.00373
NM_020747	ZNF608	0	0.00509981	-0.744197	0.000968
NM_000368	TSC1	1	0.00505674	-0.373327	0.011
NM_001025234	TSPAN4	1	0.00496919	-0.386468	0.0191
NM_032831	ORAI2	1	0.00490653	-0.710756	0.0298
NM_182519	C20orf186	0	0.00484471	-0.739372	0.0186
NM_052876	NACC1	1	0.00479727	-0.529073	0.0131
NM_014456	PDCD4	1	0.00431098	-0.875672	0.00126
NM_003831	RIOK3	1	0.00402998	-1.57347	9.33e-06
NM_012290	TLK1	1	0.00222942	-1.9885	9e-07
NM_017854	TMEM160	1	0.00204103	-1.4344	1.02e-07
NM_182517	C1orf210	0	0.00193501	-0.584241	0.0237
NM_001039671	YIF1B	1	0.00167463	-0.413115	0.0345
NM_033375	MYO1C	1	0.00162796	-0.662004	0.000429
NM_001007225	IGF2BP2	1	0.00132417	-0.650635	9.72e-05
NM_012339	TSPAN15	1	0.000983599	-1.37333	0.000113
NM_004470	FKBP2	1	0.000904092	-0.836501	0.000203
NM_147686	TRAF3IP2	0	0.000895923	-0.401635	0.0368
NM_000709	BCKDHA	1	0.000557142	-0.577767	0.0249
NM_198489	CCDC84	1	0.000349494	-0.84944	0.00681

## Sheet: Supplementary Table 7
Supplementary Table 7. The genes with hypomethylation patterns and high expression levels
RefGene	Symbol	CGi	Differential methylation	Expression	p-value
NM_153634	CPNE8	1	-1.34381	0.733788	0.000742
NM_003149	STAC	1	-1.24947	1.64062	0.00118
NM_000345	SNCA	1	-1.17819	0.453122	0.00151
NM_007308	SNCA	0	-1.12708	0.453122	0.00151
NM_153758	IL19	0	-1.11536	1.57725	1.94e-12
NM_017558	HYDIN	1	-1.108	0.973795	1.9e-05
NM_005534	IFNGR2	1	-1.09978	0.43189	0.0328
NM_004664	LIN7A	1	-1.04598	0.659925	0.00241
NM_001048251	CMTM3	1	-1.04475	1.05033	1.95e-06
NM_000594	TNF	0	-0.995822	0.485427	0.00925
NM_174896	C1orf162	0	-0.969195	1.44837	1.89e-05
NM_000717	CA4	1	-0.968744	0.522056	0.0308
NM_033254	BOC	1	-0.965354	0.452068	0.0108
NM_030905	OR2J2	0	-0.957686	0.846393	4.23e-05
NM_001040179	MCHR2	1	-0.952143	0.442545	0.00313
NM_018993	RIN2	0	-0.910651	1.37072	1.82e-05
NM_032495	HOPX	0	-0.875878	0.828632	0.0128
NM_004296	RGS6	1	-0.873809	1.81517	0.0162
NM_005677	COLQ	0	-0.852173	0.797428	0.0297
NM_005943	MOCS1	`	-0.82503	0.889084	6.09e-06
NM_014351	SULT4A1	1	-0.75978	0.469886	0.0125
NM_000851	GSTM5	0	-0.759001	0.883621	0.000419
NM_006018	GPR109B	0	-0.72387	1.43242	0.00102
NM_052954	CYYR1	1	-0.720077	0.595504	0.0161
NM_201544	LGALS8	1	-0.717467	1.41738	6.63e-08
NM_002832	PTPN7	0	-0.715639	1.17441	8.92e-05
NM_019885	CYP26B1	1	-0.714265	1.13553	0.00533
NM_153214	FBLN7	1	-0.680008	0.733788	0.000289
NM_006499	LGALS8	1	-0.67506	1.41738	6.63e-08
NM_000211	ITGB2	0	-0.67186	1.06212	8.83e-06
NM_021629	GNB4	1	-0.657299	2.61824	2.65e-06
NM_012450	SLC13A4	0	-0.646769	1.54745	1.03e-09
NM_002271	IPO5	0	-0.643733	1.73031	2.15e-09
NM_032717	AGPAT9	1	-0.634441	1.0165	1.77e-05
NM_144693	ZNF558	0	-0.631622	0.378512	0.0322
NM_177477	LYNX1	1	-0.62153	0.646163	0.00786
NM_018326	GIMAP4	0	-0.619259	1.13947	1.54e-05
NM_030817	APOLD1	0	-0.617931	2.00288	1.06e-11
NM_182801	EGFLAM	0	-0.604328	1.57966	1.48e-06
NM_007203	PALM2-AKAP2	1	-0.598204	0.623867	0.0116
NM_053016	PALM2	1	-0.598204	0.623867	0.0116
NM_153453	VGLL2	1	-0.596829	0.475085	0.0122
NM_002290	LAMA4	1	-0.593338	1.30568	0.000508
NM_177963	SYT12	1	-0.591412	0.603122	0.00039
NM_001024647	RAB3IP	0	-0.581445	1.49978	0.000663
NM_020390	EIF5A2	1	-0.578997	0.566572	0.0186
NM_002899	RBP1	1	-0.577386	0.890641	0.000231
NM_153336	PSTK	1	-0.57417	0.667211	0.0203
NM_181553	CMTM3	1	-0.570467	1.05033	1.95e-06
NM_001412	EIF1AX	1	-0.567052	0.638769	0.0104
NM_016113	TRPV2	0	-0.565694	1.27023	3.92e-08
NM_001012964	KLK6	0	-0.561855	1.03773	0.00104
NM_004431	EPHA2	1	-0.55806	1.48388	1.14e-06
NM_033136	FGF1	0	-0.557655	0.85599	0.0275
NM_152403	EGFLAM	1	-0.555423	1.57966	1.48e-06
NM_001037228	LOC285033	0	-0.554531	0.518031	0.037
NM_001426	EN1	1	-0.552957	0.378512	0.00819
NM_181607	KRTAP19-1	0	-0.544339	0.427606	0.0197
NM_014398	LAMP3	1	-0.543303	1.04334	1.69e-05
NM_001100	ACTA1	1	-0.541624	0.680774	0.0158
NM_018115	SDAD1	1	-0.540124	0.711054	0.00023
NM_002625	PFKFB1	0	-0.537686	0.826193	0.00213
NM_000396	CTSK	0	-0.536919	1.71061	6.55e-07
NM_001463	FRZB	1	-0.533669	0.669934	0.000981
NM_014932	NLGN1	1	-0.532263	1.0861	2.57e-05
NM_000118	ENG	1	-0.531785	1.86315	4.51e-12
NM_001284	AP3S1	1	-0.529299	0.492622	0.0238
NM_024824	ZC3H14	1	-0.527121	0.474047	0.00129
NM_177476	LYNX1	1	-0.52621	0.646163	0.00786
NM_024717	MCTP1	1	-0.526178	0.685267	0.0104
NM_024898	DENND1C	0	-0.524246	1.50843	1.93e-07
NM_175571	GIMAP8	0	-0.524007	0.697774	3.95e-06
NM_003728	UNC5C	1	-0.52261	0.426533	0.0315
NM_031883	PCDHAC2	1	-0.517028	0.752749	0.00126
NM_177551	GPR109A	0	-0.516827	1.43242	0.00102
NM_014238	KSR1	0	-0.512343	0.631337	0.00555
NM_016135	ETV7	1	-0.512266	1.41468	5.18e-05
NM_020996	FGF6	1	-0.510961	0.370722	0.0438
NM_182920	ADAMTS9	1	-0.508076	1.83552	1.05e-09
NM_005508	CCR4	0	-0.507138	0.667211	0.00677
NM_001076778	FAM107A	0	-0.506406	1.01293	0.0134
NM_000395	CSF2RB	0	-0.506281	1.16672	0.00407
NM_005486	TOM1L1	1	-0.504873	1.28865	6.88e-06
NM_004734	DCLK1	1	-0.503861	0.712816	0.000675
NM_016633	AHSP	0	-0.500461	0.69332	0.000649
NM_005114	HS3ST1	1	-0.497623	1.99349	0.0449
NM_006474	PDPN	1	-0.497607	3.02751	7.36e-08
NM_080588	PTPN7	0	-0.497606	1.17441	8.92e-05
NM_054031	MRGPRX3	0	-0.49628	1.79161	1.19e-11
NM_013342	TFPT	1	-0.488996	0.631337	0.0039
NM_172217	IL16	0	-0.485178	1.45681	0.000262
NM_001232	CASQ2	0	-0.483306	1.71061	6.55e-07
NM_000632	ITGAM	0	-0.483225	1.56998	0.000883
NM_020226	PRDM8	1	-0.482959	1.3115	4.5e-05
NM_000193	SHH	1	-0.482488	0.467801	0.0465
NM_015345	DAAM2	1	-0.477102	0.601221	0.0129
NM_175067	TAAR6	0	-0.473733	0.475085	0.0141
NM_130767	ACOT12	1	-0.473491	0.560715	0.00571
NM_018990	SASH3	0	-0.472845	1.47041	0.00023
NM_181571	CREM	1	-0.468862	0.77484	0.000292
NM_002162	ICAM3	0	-0.464394	0.462576	0.0469
NM_031440	RTP3	0	-0.461228	1.11836	0.000415
NM_001025076	CELF2	1	-0.459712	1.09626	0.00114
NM_004741	NOLC1	1	-0.458011	1.10299	0.0028
NM_006988	ADAMTS1	1	-0.457291	0.597412	0.0235
NM_000600	IL6	0	-0.457106	0.725087	0.00363
NM_001265	CDX2	1	-0.456445	0.666302	0.00614
NM_199177	MRRF	1	-0.451462	0.691534	0.00064
NM_001912	CTSL1	1	-0.447583	1.83835	1.84e-08
NM_000089	COL1A2	0	-0.441805	2.58688	2.02e-08
NM_003571	BFSP2	0	-0.441003	0.947853	0.00315
NM_017646	TRIT1	1	-0.440291	1.11303	1.36e-06
NM_017749	AMBRA1	0	-0.439807	0.850399	0.000208
NM_001299	CNN1	0	-0.439175	1.21971	0.00145
NM_001031679	MSRB3	1	-0.437403	0.80488	0.000848
NM_033130	SIGLEC10	0	-0.437016	0.379621	0.00932
NM_207305	FOXD4	1	-0.435793	0.392867	0.00768
NM_182830	MDGA2	0	-0.430404	0.575312	0.0208
NM_053026	MYLK	1	-0.427778	1.11103	0.00163
NM_004980	KCND3	1	-0.424319	0.847195	0.00536
NM_024586	OSBPL9	0	-0.422451	0.646163	0.0182
NM_000800	FGF1	0	-0.421481	0.85599	0.0275
NM_174889	NDUFAF2	1	-0.419392	0.468844	0.0126
NM_005073	SLC15A1	1	-0.41513	0.789103	0.000141
NM_015198	COBL	1	-0.413728	1.0165	0.00144
NM_000295	SERPINA1	0	-0.410665	1.88401	0.00156
NM_004956	ETV1	1	-0.408918	0.918386	0.000372
NM_004802	OTOF	0	-0.407447	0.62293	0.00211
NM_002445	MSR1	0	-0.403174	1.95382	0.00115
NM_181523	PIK3R1	0	-0.402771	0.746743	0.00806
NM_003992	CLK3	1	-0.401423	0.695103	0.00314
NM_016500	CXorf26	0	-0.398108	0.860764	0.00642
NM_024323	C19orf57	1	-0.393656	0.608809	0.0135
NM_001878	CRABP2	1	-0.392094	1.21288	8.72e-05
NM_024715	TXNDC15	1	-0.390926	1.20414	9.04e-05
NM_006106	YAP1	1	-0.389807	0.95977	1.1e-07
NM_003930	SKAP2	1	-0.389459	1.5509	1.73e-05
NM_001083592	ROR1	1	-0.387109	0.916859	6.7e-05
NM_005233	EPHA3	0	-0.386294	1.15834	2.32e-05
NM_032572	RNASE7	0	-0.380123	0.404903	0.0167
NM_004271	LY86	0	-0.379581	1.04754	0.00253
NM_139157	ST5	0	-0.377737	1.14012	0.000173
NM_001101311	TMEM176B	1	-0.376736	1.01578	3.69e-05
NM_015696	GPX7	1	-0.374441	1.27381	8.71e-05
NM_052960	RBP7	1	-0.373943	0.77484	0.0217
NM_177478	FTMT	1	-0.373451	1.14796	1.84e-05
NM_000985	RPL17	1	-0.37317	1.30334	2.4e-05
NM_015090	NFASC	1	-0.371668	0.623867	0.00503
NM_005674	ZNF239	0	-0.370175	0.859174	0.00494
NM_000042	APOH	0	-0.368234	0.496718	0.0124
NM_006108	SPON1	1	-0.366327	0.827006	0.0101
NM_001853	COL9A3	1	-0.366037	0.757023	0.0307
NM_001098790	MID1IP1	0	-0.365984	0.668119	0.0415
NM_001018137	NME2	0	-0.363016	1.24123	2.66e-05
NM_001024382	HMBS	0	-0.362833	0.40163	0.0321
NM_003759	SLC4A4	0	-0.361073	1.64247	2.54e-10
NM_020549	CHAT	1	-0.358024	0.494672	0.0386
NM_018904	PCDHA13	1	-0.357996	0.752749	0.00126
NM_002421	MMP1	0	-0.354988	2.05554	0.00254
NM_018909	PCDHA6	1	-0.354588	0.815575	0.00428
NM_031849	PCDHA6	1	-0.354588	0.752749	0.00126
NM_001042723	RYR1	1	-0.35333	0.623867	0.014
NM_003547	HIST1H4G	1	-0.353147	1.14796	6.37e-05
NM_001013839	EXOC7	1	-0.35244	0.632268	0.0122
NM_017682	BEST2	0	-0.351711	0.800745	0.00499
NM_002193	INHBB	1	-0.351055	1.29101	4.48e-05
NM_005690	DNM1L	1	-0.349347	1.14535	3.15e-06
NM_006361	HOXB13	1	-0.349058	1.16092	1.13e-06
NM_019043	APBB1IP	1	-0.347605	0.454176	0.0398
NM_002291	LAMB1	1	-0.342828	1.92372	1.12e-09
NM_002775	HTRA1	1	-0.342209	2.03703	8.04e-11
NR_001587	AURKAPS1	0	-0.339537	0.961253	0.000802
NM_001001958	OR7G3	0	-0.338954	1.48852	2.85e-10
NM_001040664	PPAN-P2RY11	1	-0.338413	1.24367	1.16e-06
NM_000603	NOS3	0	-0.337236	0.473008	0.00324
NM_001011722	ARHGEF10L	0	-0.33677	0.470927	0.037
NM_014361	CNTN5	1	-0.336039	1.03844	0.000958
NM_018698	NXT2	0	-0.335581	1.22404	4.13e-05
NM_001098518	GPR116	0	-0.334112	0.659925	0.0158
NM_002573	PAFAH1B3	1	-0.332606	0.485427	0.0358
NM_016174	CERCAM	1	-0.332159	0.643394	0.00195
NM_052916	RNF157	1	-0.331971	0.731183	8.52e-05
NM_006065	SIRPB1	0	-0.33122	0.644318	0.00939
NM_016040	TMED5	1	-0.330226	0.650765	0.00592
NM_002592	PCNA	1	-0.330006	1.90265	8.71e-07
NM_004086	COCH	1	-0.328578	1.25761	0.00435
NM_003096	SNRPG	1	-0.32741	1.34199	7.95e-05
NM_000377	WAS	0	-0.326291	0.834307	0.0011
NM_019619	PARD3	1	-0.325973	1.68527	2.18e-10
NM_005460	SNCAIP	1	-0.325898	0.850399	0.00753
NM_019003	SPIN2A	1	-0.325862	0.660837	0.00255
NM_004335	BST2	0	-0.325793	0.846393	0.0305
NM_018487	TMEM176A	1	-0.32556	0.986229	0.000208
NM_001077665	AGAP6	0	-0.324961	0.410341	0.0313
NM_006858	TMED1	1	-0.324152	0.885184	6.36e-05
NM_024503	HIVEP3	1	-0.322396	0.567545	0.0251
NM_024006	VKORC1	1	-0.321645	0.73292	0.000962
NM_001008390	CGGBP1	1	-0.320953	0.486457	0.0317
NM_173553	TRIML2	0	-0.319806	0.536053	0.00731
NM_001001669	ARHGEF37	1	-0.318706	0.587845	0.00886
NM_032842	TMEM209	1	-0.317016	0.43189	0.0459
NM_178007	STARD13	0	-0.314131	1.30451	1.46e-05
NM_001099743	SYBU	1	-0.314102	1.06143	0.000698
NM_031411	PCDHA1	1	-0.313771	0.752749	0.00126
NM_005563	STMN1	1	-0.313708	1.73769	0.000172
NM_173478	CNTD1	1	-0.313226	1.70443	3.07e-08
NM_001042588	SNUPN	0	-0.313121	1.32077	1.1e-07
NM_015364	LY96	0	-0.311996	2.17281	3.68e-06
NM_000344	SMN1	1	-0.31044	1.10299	0.00159
NM_017411	SMN2	1	-0.31044	1.10299	0.00159
NM_022874	SMN1	1	-0.31044	0.940355	0.00311
NM_022875	SMN2	1	-0.31044	0.940355	0.00311
NM_000442	PECAM1	0	-0.310335	0.309176	0.0478
NM_015340	LARS2	1	-0.310202	0.989139	5.87e-06
NM_002422	MMP3	0	-0.309925	3.23251	0.000375
NM_020340	KIAA1244	1	-0.309884	0.374066	0.0452
NM_021221	LY6G5B	0	-0.308929	1.53456	1.54e-08
NM_080841	PTPRA	0	-0.308402	0.973795	0.000505
NM_148177	FBXO32	0	-0.307696	1.98659	8.33e-08
NM_001031720	GSTCD	0	-0.307286	0.629473	0.000879
NM_002984	CCL4	0	-0.306266	3.02751	7.36e-08
NM_017653	DYM	1	-0.305611	0.973795	7.4e-05
NM_001064	TKT	1	-0.302035	1.49876	1.66e-07
NM_002664	PLEK	0	-0.300448	1.426	0.000358
NM_013231	FLRT2	1	-0.299941	0.380729	0.00304
NR_003586	EEF1A1P9	0	-0.297562	0.975997	0.000606
NM_024345	DCAF10	1	-0.296799	0.775683	0.000542
NR_001444	LYPLA2P1	0	-0.29525	0.714575	0.00126
NM_012123	MTO1	1	-0.295219	0.820485	4.22e-07
NM_015378	VPS13D	1	-0.294061	0.474047	0.0174
NM_002589	PCDH7	1	-0.293681	0.828632	0.0272
NM_201630	LRRN2	1	-0.291145	0.902267	0.00233
NM_024661	CCDC51	1	-0.29068	0.906891	3.57e-05
NM_005267	GJA8	0	-0.287654	0.634129	0.00604
NM_024940	DOCK5	1	-0.283253	0.483364	0.00293
NM_002621	CFP	0	-0.282405	0.646163	0.000191
NM_015260	SIN3B	0	-0.280606	0.568519	0.0206
NM_145056	DACT3	1	-0.280177	0.604071	0.00709
NM_001037334	USP14	1	-0.279529	0.960512	9.78e-05
NM_015687	FILIP1	0	-0.278904	0.730314	7.12e-05
NM_031413	CECR2	0	-0.277741	0.632268	0.000455
NM_006202	PDE4A	0	-0.277553	0.694212	0.00762
NM_001034914	KCNIP3	1	-0.276778	0.654436	0.00403
NM_004342	CALD1	0	-0.276457	0.691534	0.0134
NM_021914	CFL2	1	-0.275355	0.994218	0.000279
NM_001723	DST	0	-0.274226	0.851999	4.27e-05
NM_015192	PLCB1	1	-0.273798	0.683472	0.00182
NM_000170	GLDC	1	-0.273089	1.35219	0.000105
NM_000208	INSR	1	-0.269648	0.485427	0.0489
NM_003264	TLR2	1	-0.269325	0.812293	0.00121
NM_000970	RPL6	1	-0.268024	1.00504	8.31e-05
NM_016009	SH3GLB1	1	-0.266744	0.850399	0.0034
NM_005135	SLC12A6	0	-0.265851	0.792439	0.000871
NM_022771	TBC1D15	1	-0.265656	0.647084	0.000968
NM_015511	C20orf4	1	-0.262858	0.637842	0.0079
NM_178238	PILRB	0	-0.262214	1.23695	0.000102
NM_030623	SPHKAP	1	-0.261604	0.551885	0.0199
NM_000781	CYP11A1	0	-0.261572	0.667211	0.00588
NM_001765	CD1C	0	-0.260515	0.35727	0.0102
NM_014487	ZNF330	1	-0.25984	0.647084	0.00122
NM_001040107	HVCN1	1	-0.258933	0.956057	0.0152
NM_006261	PROP1	0	-0.257059	0.775683	0.00235
NM_005424	TIE1	0	-0.255678	1.8504	7.94e-14
NM_002147	HOXB5	1	-0.2542	1.27858	8.86e-05
NM_177524	MEST	1	-0.253309	0.942608	0.00674
NM_144687	NLRP12	0	-0.252841	0.52707	0.00237
NM_000948	PRL	0	-0.25039	0.658097	0.00124
NM_001901	CTGF	1	-0.250188	2.91207	1.36e-11
NM_001008897	TCP1	1	-0.250155	0.522056	0.0103
NM_001018109	PIR	1	-0.248878	1.19283	0.00208
NM_014476	PDLIM3	1	-0.248378	1.48852	2.46e-05
NM_007351	MMRN1	0	-0.248161	1.23634	2.58e-05
NM_005462	MAGEC1	0	-0.247585	0.361768	0.0312
NM_002409	MGAT3	1	-0.245414	1.26664	1.14e-06
NM_000570	FCGR3B	0	-0.243898	2.86473	7.44e-07
NM_002514	NOV	1	-0.243888	0.654436	0.00535
NM_006329	FBLN5	1	-0.241945	1.77104	1.11e-07
NM_144569	SPOCD1	0	-0.24164	0.553852	0.00298
NM_003915	CPNE1	0	-0.241458	0.522056	0.0178
NM_203411	TMEM88	1	-0.240674	0.54201	0.0364
NM_015188	TBC1D12	1	-0.239231	0.549916	0.0201
NM_004613	TGM2	1	-0.238521	0.60027	0.00504
NM_138807	C3orf31	1	-0.23806	1.31208	1.48e-05
NM_018460	ARHGAP15	0	-0.23757	1.30334	0.000201
NM_002993	CXCL6	1	-0.236064	1.55974	0.00273
NM_006631	ZNF266	1	-0.23557	0.958286	0.00281
NM_002961	S100A4	0	-0.23538	0.822934	0.000663
NM_006868	RAB31	1	-0.234782	0.424385	0.0318
NM_139178	ALKBH3	1	-0.234767	0.561693	0.0131
NM_014140	SMARCAL1	1	-0.234485	0.784085	6.39e-06
NM_000560	CD53	0	-0.233631	1.29631	0.00103
NM_014305	TGDS	1	-0.233419	1.21599	8.39e-05
NM_173685	NSMCE2	1	-0.233114	0.482332	0.0103
NM_000062	SERPING1	0	-0.231733	2.14339	2.37e-07
NM_006097	MYL9	1	-0.231717	1.7845	9.36e-06
NM_014110	PPP1R8	1	-0.231541	0.822118	0.000328
NM_014846	KIAA0196	1	-0.231212	1.65489	1.65e-09
NM_001009894	C12orf29	1	-0.231052	0.475085	0.0448
NM_006378	SEMA4D	0	-0.230293	0.594549	0.0177
NM_000794	DRD1	1	-0.228127	1.13159	0.000386
NM_001031	RPS28	1	-0.227683	0.827006	0.0101
NM_001098211	HRH1	0	-0.227187	0.593593	0.00333
NM_032832	LRP11	1	-0.225661	1.17441	8.04e-06
NM_004598	SPOCK1	1	-0.225654	0.810649	1.64e-05
NM_001042529	COASY	1	-0.22298	0.667211	0.000918
NM_014287	NOMO1	1	-0.222907	1.81517	4.27e-06
NM_005261	GEM	1	-0.222511	1.57434	4.68e-07
NM_002863	PYGL	1	-0.221119	1.45628	4.06e-07
NM_024817	THSD4	0	-0.220568	0.530071	0.00292
NM_001004055	LRRC29	1	-0.220085	1.59694	1.54e-11
NM_001107	ACYP1	0	-0.217803	1.7566	8.66e-06
NM_133375	DIS3L	1	-0.216334	0.553852	0.0142
NM_001031703	C3orf75	1	-0.215946	0.488515	0.016
NM_003092	SNRPB2	1	-0.215408	0.57918	0.000692
NM_001010978	LDLRAD1	0	-0.214682	0.314986	0.0379
NM_016428	ABI3	0	-0.214598	0.736388	0.000563
NM_018222	PARVA	1	-0.214036	0.649845	0.00252
NM_001004125	TUSC1	1	-0.213755	0.553852	0.00719
NM_007266	GPN1	0	-0.213751	2.01757	2.45e-11
NM_014897	ZNF652	1	-0.213682	0.41792	0.0117
NM_032042	FAM172A	0	-0.213667	0.740712	0.000711
NM_201280	MUTED	1	-0.213402	1.0036	0.000882
NM_005576	LOXL1	1	-0.212849	0.77989	0.00986
NM_000094	COL7A1	1	-0.211894	1.65444	1.06e-08
NM_018899	PCDHAC2	1	-0.211736	0.752749	0.00126
NM_000760	CSF3R	0	-0.211396	1.43349	4.89e-05
NM_021632	ZNF350	0	-0.209733	0.797428	4.6e-05
NM_015465	GEMIN5	1	-0.209378	0.97306	0.0055
NM_001767	CD2	0	-0.209015	0.722466	0.00848
NM_004684	SPARCL1	0	-0.208953	1.46624	1.88e-05
NM_004941	DHX8	1	-0.208761	0.594549	0.000299
NM_002384	MBD1	1	-0.208325	0.665393	0.00312
NM_001013646	C20orf107	0	-0.208248	0.913799	3.25e-05
NM_016081	PALLD	0	-0.206675	1.03633	5.47e-05
NM_003326	TNFSF4	0	-0.206164	0.329985	0.0219
NM_020962	IGDCC4	1	-0.205732	0.984042	8.72e-05
NM_001031732	YTHDC1	1	-0.205692	0.343692	0.0104
NM_014020	TMEM176B	1	-0.205156	1.01578	3.69e-05
NM_022482	GZF1	0	-0.205146	0.691534	0.000104
NM_005816	CD96	0	-0.204328	0.462576	0.0175
NM_002310	LIFR	0	-0.204114	1.13356	6.75e-05
NM_001348	DAPK3	1	-0.20347	1.01721	0.019
NM_018401	STK32B	1	-0.201888	0.84318	0.000375
NM_018405	C17orf79	1	-0.20158	1.7062	9.69e-08
NM_000930	PLAT	0	-0.201269	1.80571	2.2e-09
NM_001005619	ITGB4	0	-0.200947	0.50284	0.0299
NM_001080396	FAM155A	1	-0.200037	0.957543	0.00379
NM_174895	PCP2	0	-0.199324	0.697774	0.0022
NM_015484	SYF2	1	-0.199068	1.12035	0.000687
NM_012295	CABIN1	1	-0.196719	0.492622	0.00879
NM_003196	TCEA3	1	-0.196186	1.50131	5.32e-05
NM_198723	TCEA2	1	-0.196007	1.17249	0.000324
NM_182906	CLEC10A	0	-0.195681	0.902267	0.000134
NM_001040031	CD37	0	-0.195622	1.42331	0.00392
NM_024960	PANK2	1	-0.194844	0.459432	0.00855
NM_017867	C4orf27	1	-0.193684	0.747602	0.00176
NM_018003	UACA	1	-0.19279	0.457332	0.0262
NM_014945	ABLIM3	1	-0.19184	0.738984	0.00265
NM_173462	PAPLN	1	-0.191784	1.50843	2.75e-05
NM_018134	IQCC	1	-0.191495	0.746743	0.0028
NM_133504	DCN	0	-0.191408	0.885184	0.0053
NM_024709	C1orf115	1	-0.191105	0.984042	0.000167
NM_206861	TACC2	0	-0.190082	0.586885	0.0166
NM_052880	PIK3IP1	0	-0.189995	0.240009	0.0346
NM_015383	NBPF14	0	-0.189292	1.32998	0.0218
NM_014646	LPIN2	1	-0.18913	1.9771	1.95e-06
NM_194248	OTOF	0	-0.189	0.62293	0.00211
NM_016584	IL23A	0	-0.18883	0.791606	0.0344
NM_005872	BCAS2	0	-0.18873	0.838347	0.000219
NM_022039	FBXW4	1	-0.188376	0.360645	0.0196
NM_021135	RPS6KA2	1	-0.187666	0.645241	0.00271
NM_022370	ROBO3	1	-0.187283	1.29455	7.33e-10
NM_153005	RIOK1	0	-0.18558	0.428678	0.0251
NM_001025433	NQO1	1	-0.185434	0.874994	0.000401
NM_203371	FIBIN	0	-0.185019	0.57918	0.00175
NM_005415	SLC20A1	1	-0.184747	0.613532	0.0103
NM_003082	SNAPC1	1	-0.184399	0.546956	0.0235
NM_031949	TTLL2	0	-0.182765	0.720716	0.0065
NM_006338	LRRN2	1	-0.182481	0.902267	0.00233
NM_014660	PHF14	1	-0.181439	1.01935	0.000445
NM_001042581	SNUPN	1	-0.18009	1.32077	1.1e-07
NM_005822	RCAN2	0	-0.17974	0.655352	0.0345
NM_181783	TMTC3	1	-0.179169	0.436162	0.0488
NM_016107	ZFR	1	-0.178906	0.331132	0.049
NM_004330	BNIP2	1	-0.178206	0.909197	0.000494
NM_002842	PTPRH	0	-0.177771	0.365133	0.0435
NM_003344	UBE2H	1	-0.177189	1.02432	7.53e-07
NM_032858	MAEL	1	-0.175087	0.97306	0.0055
NM_001014990	MRPL22	0	-0.174991	0.756169	0.000545
NM_198040	PHC2	0	-0.173922	0.494672	0.0386
NM_015234	GPR116	0	-0.173447	0.659925	0.0158
NM_001570	IRAK2	1	-0.173239	0.649845	0.00696
NM_003977	AIP	1	-0.17306	0.480265	0.0204
NM_006366	CAP2	0	-0.171656	1.14012	0.00157
NM_001001563	TIMM50	1	-0.171211	1.18587	6.85e-06
NM_175710	CR1L	1	-0.170846	2.85758	4.33e-09
NM_153442	GPR26	1	-0.170449	0.855192	4.08e-06
NM_020376	PNPLA2	1	-0.168945	0.896078	0.0146
NM_006435	IFITM2	0	-0.168617	0.665393	0.0309
NM_015278	SASH1	1	-0.168338	0.463622	0.0107
NM_018996	TNRC6C	0	-0.167659	0.662661	0.00136
NM_004304	ALK	1	-0.167453	1.33113	4.9e-06
NM_003496	TRRAP	1	-0.167136	0.695994	0.00092
NM_018929	PCDHGC5	0	-0.166851	0.685267	0.00234
NM_020153	IFT46	0	-0.166825	0.820485	4.84e-05
NM_015441	OLFML2B	1	-0.166245	1.99964	9.02e-10
NM_006360	EIF3M	1	-0.16554	1.33342	3.32e-06
NM_012098	ANGPTL2	0	-0.165432	2.8518	3.6e-05
NR_002319	PIPSL	0	-0.164747	1.05033	5.61e-05
NM_002127	HLA-G	0	-0.164709	1.0115	5.3e-05
NM_001810	CENPB	1	-0.164426	1.10836	0.000354
NM_005596	NFIB	1	-0.164407	0.596458	0.0353
NM_213598	ZNF543	1	-0.163878	0.599318	0.000787
NM_014281	PUF60	1	-0.163739	0.507921	0.038
NM_006166	NFYB	1	-0.163306	1.91265	5.13e-13
NM_004657	SDPR	0	-0.163172	1.2762	7.68e-05
NM_032565	EBPL	1	-0.163048	0.463622	0.0353
NM_024070	PVRIG	0	-0.162574	0.703987	0.0243
NM_000237	LPL	1	-0.162295	1.26843	0.00987
NM_020440	PTGFRN	1	-0.161531	0.504875	0.00994
NM_001708	OPN1SW	0	-0.161495	1.0552	6.04e-06
NM_006589	FAM189B	1	-0.161456	1.06488	0.000141
NM_001002266	2011-03-08	0	-0.160843	0.506907	0.0167
NM_002922	RGS1	0	-0.160828	3.64501	1.93e-11
NM_030787	CFHR5	0	-0.159109	0.509949	0.00493
NM_007335	DLEC1	1	-0.159075	0.585924	0.0351
NM_198270	NHS	1	-0.157708	1.07998	8.23e-05
NM_001007139	IGF2	0	-0.157172	1.46728	6.93e-06
NM_001008540	CXCR4	1	-0.156641	1.5724	0.000231
NM_006145	DNAJB1	1	-0.154606	1.03422	0.000139
NM_021197	WFDC1	1	-0.154595	1.72465	6.93e-06
NM_001795	CDH5	0	-0.153812	2.00971	0.000101
NM_018622	PARL	1	-0.153786	0.424385	0.0194
NM_006622	PLK2	1	-0.153596	1.45891	1.07e-06
NM_015241	MICAL3	0	-0.153001	0.446786	0.0176
NM_001011885	BTBD1	1	-0.152369	0.569491	0.0122
NM_024533	CHST5	0	-0.152063	0.519039	0.0354
NM_006547	IGF2BP3	1	-0.151805	1.55974	0.00273
NM_006165	NFRKB	0	-0.151618	0.451013	0.0384
NM_001553	IGFBP7	1	-0.150165	0.943359	0.00215
NM_020403	PCDH9	1	-0.146268	1.4678	2.31e-06
NM_006640	2011-09-09	0	-0.145855	0.410341	0.0276
NM_022153	C10orf54	1	-0.14555	0.583038	0.00584
NM_016533	NINJ2	0	-0.145324	0.255803	0.0469
NM_033101	LGALS12	0	-0.144928	1.96125	2.15e-10
NM_000498	CYP11B2	0	-0.144578	0.883621	0.00015
NM_001077500	KLK10	0	-0.143542	0.567545	0.0266
NM_003808	TNFSF13	0	-0.143182	0.509949	0.0493
NM_002588	PCDHGC3	1	-0.14246	0.685267	0.00234
NM_032403	PCDHGC3	1	-0.14246	0.465713	0.00363
NM_153614	DNAJB13	0	-0.142423	0.361768	0.0123
NM_000304	PMP22	0	-0.141762	1.41251	8.09e-06
NM_001778	CD48	0	-0.141379	1.0552	0.00649
NM_024409	NPPC	1	-0.140979	2.82355	1.18e-09
NM_001012509	SLC45A2	0	-0.140947	0.474047	0.0222
NM_182798	EGFLAM	0	-0.140946	1.57966	1.48e-06
NM_001099781	GGT5	0	-0.140799	1.07998	0.00531
NM_030955	ADAMTS12	1	-0.14032	0.475085	0.0211
NM_001098491	ZNF419	1	-0.140231	0.919912	0.00579
NM_001098493	ZNF419	1	-0.140231	0.6107	0.00312
NM_138375	CABLES1	0	-0.140211	0.608809	0.0417
NM_032844	MASTL	1	-0.140141	1.2756	2.78e-06
NM_033124	CCDC65	0	-0.139182	0.662661	0.000508
NM_001018056	VLDLR	1	-0.138754	0.69332	0.000201
NM_183011	CREM	0	-0.138655	0.77484	0.000292
NM_001006624	PDPN	0	-0.138653	3.02751	7.36e-08
NM_002968	SALL1	1	-0.138479	0.463622	0.00825
NM_002870	RAB13	0	-0.138118	0.515006	0.00935
NM_001693	ATP6V1B2	1	-0.137248	1.0314	1.46e-05
NM_018462	C3orf10	1	-0.137006	1.50029	4.19e-05
NM_003415	ZNF268	1	-0.13642	1.00863	0.00263
NM_001037288	CMTM5	0	-0.136357	0.43082	0.0291
NM_014941	MORC2	1	-0.136292	0.532068	0.0262
NM_174977	SEC14L4	1	-0.135643	0.462576	0.0425
NM_000224	KRT18	1	-0.135302	1.69466	0.000163
NM_020064	BARHL1	1	-0.135218	0.665393	0.000157
NM_032020	FUCA2	1	-0.13521	0.745022	0.0253
NM_001080463	DYNC2H1	0	-0.134863	0.668119	0.0474
NM_001029976	ZNF16	1	-0.134649	1.00863	0.000477
NM_025065	RPF1	1	-0.13441	1.41468	5.46e-05
NM_012109	TMEM59L	1	-0.134333	0.543991	0.00275
NM_182797	PLCB4	0	-0.133753	0.720716	0.0228
NM_033274	ADAM19	1	-0.133752	0.445727	0.0289
NM_020209	SHD	1	-0.133087	0.784923	0.00933
NM_003447	ZNF165	0	-0.132017	0.516015	0.00361
NM_015976	SNX7	1	-0.131687	0.70044	0.00319
NM_001075098	MOCS1	1	-0.131231	0.43082	0.0128
NM_001225	CASP4	0	-0.13054	1.16221	4.75e-05
NM_015366	PRR5	0	-0.130057	0.884403	0.000967
NM_014050	MRPL42	1	-0.129571	1.24793	7.11e-06
NM_080390	TCEAL2	0	-0.129393	1.08134	3.14e-05
NM_002151	HPN	1	-0.129281	0.487486	0.00805
NM_000721	CACNA1E	1	-0.127023	0.494672	0.0142
NM_001070	TUBG1	1	-0.126122	0.589763	0.000992
NM_019091	PLEKHA3	1	-0.12536	0.727703	0.0492
NM_018643	TREM1	0	-0.124873	1.67672	0.00167
NM_153321	PMP22	1	-0.124343	1.41251	8.09e-06
NM_023019	DCTN1	0	-0.124271	0.617298	0.00558
NM_018370	DRAM1	1	-0.124151	0.510962	0.0419
NM_182703	ANKDD1A	1	-0.123768	1.24489	1.5e-05
NM_016491	MRPL37	1	-0.123734	0.458382	0.0241
NM_012374	OR4D1	0	-0.12203	0.292782	0.039
NM_003732	EIF4EBP3	1	-0.121039	0.897628	9.43e-06
NM_013436	NCKAP1	1	-0.120844	1.03281	2.53e-06
NM_024319	C1orf35	1	-0.11998	0.639695	0.000532
NM_139242	MTFMT	1	-0.119589	0.54893	0.00866
NM_004772	C5orf13	1	-0.118232	1.61683	5.18e-07
NM_004556	NFKBIE	1	-0.118113	0.947853	3.55e-05
NM_133637	DQX1	0	-0.117824	0.558757	0.00415
NM_017424	CECR1	0	-0.116885	0.870266	0.0251
NM_181527	NAA20	1	-0.116848	1.14339	7.3e-05
NM_001451	FOXF1	1	-0.116822	0.695103	0.00789
NM_001376	DYNC1H1	1	-0.11636	0.588805	0.00282
NM_007313	ABL1	1	-0.115498	0.959028	0.026
NM_001032295	SERPING1	0	-0.114448	2.14339	2.37e-07
NM_014577	BRD1	0	-0.113658	0.621056	0.00265
NM_001013703	EIF2AK4	1	-0.113429	0.421156	0.0242
NM_017802	HEATR2	1	-0.112941	0.52707	0.0191
NM_033116	NEK9	1	-0.112852	0.674461	0.00425
NM_000344	SMN1	1	-0.112819	1.10299	0.00159
NM_017411	SMN2	1	-0.112819	1.10299	0.00159
NM_002431	MNAT1	0	-0.112819	1.0072	8.07e-06
NM_002667	PLN	0	-0.112819	0.956057	0.00754
NM_022874	SMN1	1	-0.112819	0.940355	0.00311
NM_022875	SMN2	1	-0.112819	0.940355	0.00311
NM_004840	ARHGEF6	0	-0.112819	0.686164	0.0256
NM_018263	ASXL2	1	-0.112819	0.378512	0.0414
NM_005931	MICB	1	-0.112707	0.638769	0.00644
NM_152687	GAPT	0	-0.112529	0.485427	0.00211
NM_025106	SPSB1	0	-0.111224	0.797428	2.79e-06
NM_001807	CEL	0	-0.110744	1.76723	6.22e-07
NM_001409	MEGF6	1	-0.110155	1.07998	0.00329
NM_020829	KIAA1432	0	-0.109965	0.833497	0.000978
NM_001637	AOAH	0	-0.109689	0.769772	0.00945
NM_020877	DNAH2	0	-0.109423	0.690641	0.00518
NM_001405	EFNA2	0	-0.109412	1.17057	0.000281
NM_003693	SCARF1	0	-0.108705	0.913033	0.000957
NM_000255	MUT	1	-0.108458	0.538041	0.0244
NM_032361	THOC3	1	-0.10821	0.78157	0.00334
NM_148975	MS4A4A	0	-0.108167	1.57773	1.34e-06
NM_002904	RDBP	1	-0.108167	1.1776	3.36e-05
NM_002697	POU2F1	1	-0.108167	0.757877	0.000255
NM_018843	SLC25A40	1	-0.108167	0.757023	0.00515
NM_020860	STIM2	1	-0.108167	0.6107	0.0405
NM_003467	CXCR4	1	-0.108167	0.488515	0.048
NM_006929	SKIV2L	1	-0.108167	0.31034	0.0413
NM_007026	DUSP14	1	-0.108133	0.614474	0.000287
NM_005099	ADAMTS4	0	-0.107482	3.66903	2.61e-05
NM_015500	C2CD2	1	-0.107052	0.678072	0.0144
NM_017875	SLC25A38	1	-0.106643	1.20977	4.49e-07
NM_001003828	PARVB	0	-0.106587	0.526069	0.0181
NM_001077498	C17orf63	1	-0.106346	1.02503	3.24e-07
NM_000617	SLC11A2	1	-0.105934	0.980391	0.0044
NM_030968	C1QTNF1	1	-0.105844	0.451013	0.0109
NM_173829	SREK1IP1	1	-0.105259	1.65444	2.44e-06
NM_005356	LCK	0	-0.104585	0.872632	0.0027
NM_000631	NCF4	0	-0.104546	1.22712	0.000372
NM_001042495	SLC12A6	1	-0.104163	0.792439	0.000871
NM_005801	EIF1	1	-0.103594	0.487486	0.00805
NM_018288	PHF10	0	-0.103515	2.89743	0.000601
NM_001100169	IMMT	1	-0.103148	0.468844	0.00657
NM_003804	RIPK1	0	-0.101263	1.67582	5.35e-06
NM_032322	RNF135	1	-0.101032	0.314986	0.0364
NM_002444	MSN	1	-0.100958	0.718964	0.00451
NM_006248	PRB2	0	-0.100623	1.48594	1.18e-08
NM_001390	DTNA	0	-0.100623	0.555816	0.00165
NM_138455	CTHRC1	1	-0.0998808	1.83754	2.85e-06
NM_022745	ATPAF1	1	-0.0997347	1.46937	1.31e-08
NM_001032282	KLF10	1	-0.0993815	2.51753	5.31e-10
NM_002612	PDK4	1	-0.0991712	2.05207	0.000407
NM_014018	MRPS28	1	-0.0988623	0.728574	0.00129
NM_020342	SLC39A10	1	-0.0982972	0.934328	0.000235
NM_024040	CUEDC2	1	-0.0982479	0.668119	0.0137
NM_020162	DHX33	1	-0.0982169	0.813935	0.000283
NM_015051	ERP44	1	-0.0981395	0.427606	0.0323
NM_138786	TM4SF18	0	-0.0975507	0.552869	0.00672
NM_173354	SIK1	0	-0.0971205	2.26813	2.94e-07
NM_002119	HLA-DOA	0	-0.0968458	1.19346	0.000467
NM_012323	MAFF	1	-0.0967332	1.47768	3.85e-07
NM_004582	RABGGTB	0	-0.096649	0.78576	0.00132
NM_033496	HK1	0	-0.0961805	0.621056	0.0482
NM_000324	RHAG	0	-0.0961508	0.534062	0.00768
NM_000813	GABRB2	1	-0.0960328	0.488515	0.048
NM_004318	ASPH	1	-0.0959766	0.650765	0.00237
NM_005815	ZNF443	1	-0.0959711	0.593593	0.000381
NM_022051	EGLN1	0	-0.0959711	0.496718	0.0333
NM_001618	PARP1	1	-0.0944806	0.454176	0.03
NM_002810	PSMD4	0	-0.0944678	0.883621	0.000196
NM_016836	RBMS1	1	-0.0939916	1.82089	0.000901
NM_006288	THY1	1	-0.093984	2.70752	5.13e-13
NM_001040655	TTC23	0	-0.0937862	0.996389	5.88e-05
NM_001196	BID	1	-0.0932298	1.27679	9.3e-07
NM_002104	GZMK	0	-0.0930537	1.0861	0.0198
NM_015603	CCDC9	1	-0.0927661	1.06695	5.11e-06
NM_006241	PPP1R2	1	-0.0925127	2.11836	0.000156
NM_025140	CCDC92	1	-0.0924736	0.778209	0.0019
NM_152437	ZNF664	1	-0.0924736	0.578214	0.00208
NM_139015	SPPL3	1	-0.0922132	0.532068	0.00584
NM_032025	EIF2A	1	-0.0919387	0.584	0.00277
NM_015900	PLA1A	0	-0.0919233	1.13881	0.00626
NM_000169	GLA	1	-0.0917892	0.892197	0.000471
NM_024959	SLC24A6	1	-0.0917709	0.68437	0.00298
NM_139283	PPTC7	1	-0.0914229	0.517024	0.0276
NM_001099756	SYBU	0	-0.0913873	1.06143	0.000698
NM_001100420	C21orf91	1	-0.0913786	0.804054	0.000154
NM_006973	ZNF32	1	-0.0913187	0.851999	0.000302
NM_001100426	RAP1GDS1	1	-0.0913187	0.78073	1.94e-05
NM_001002796	MCTP1	0	-0.0913187	0.685267	0.0104
NM_003338	UBE2D1	1	-0.0913136	0.686164	0.00257
NM_002845	PTPRM	1	-0.0909059	0.655352	0.00107
NM_006355	TRIM38	0	-0.0907132	1.14535	3.15e-06
NM_000609	CXCL12	1	-0.0907123	1.71809	0.000629
NM_005465	AKT3	0	-0.0906846	0.992043	2.41e-05
NM_174907	PPP4R2	1	-0.0905211	0.583038	0.0125
NM_031301	APH1B	1	-0.0904464	0.957543	3.57e-05
NM_005232	EPHA1	0	-0.0900061	0.462576	0.0469
NM_007361	NID2	1	-0.0895601	1.96717	3.13e-06
NM_001099271	POC5	1	-0.0890327	0.74932	0.000317
NM_020748	INTS2	1	-0.0887914	0.960512	2.39e-05
NM_004483	GCSH	1	-0.0887343	1.01721	4.57e-06
NM_000660	TGFB1	1	-0.0882658	0.578214	0.0174
NM_012311	KIN	1	-0.0882615	0.879706	1.29e-05
NM_080429	AQP10	0	-0.0880628	0.9115	0.000506
NM_003342	UBE2G1	1	-0.0879519	1.32711	0.000424
NM_002657	PLAGL2	1	-0.0875418	1.19912	1.06e-05
NM_002155	HSPA6	1	-0.0874252	0.80653	0.029
NM_001012975	RNASE10	0	-0.0872288	0.517024	0.0334
NM_016059	PPIL1	1	-0.0867862	1.44731	0.000249
NM_004635	MAPKAPK3	1	-0.0867263	2.22897	1.48e-07
NM_003535	HIST1H3J	1	-0.0866694	1.02998	1.52e-05
NR_002775	RPLP0P2	0	-0.0865712	1.20789	5.44e-05
NM_001038618	NARF	1	-0.0863025	1.11836	9.09e-06
NM_001016	RPS12	1	-0.0862415	0.921436	0.000687
NM_001085354	MORC4	1	-0.0853088	0.366252	0.0141
NM_001102420	ZFAND5	1	-0.0846145	0.662661	0.00304
NM_006554	MTX2	1	-0.0844979	0.9568	0.000142
NM_001971	CELA1	0	-0.084196	1.58544	3.75e-06
NM_004630	SF1	1	-0.0837386	0.422233	0.0123
NM_003798	CTNNAL1	1	-0.0831206	0.922959	0.000843
NM_005569	LIMK2	1	-0.0831104	0.653519	0.0234
NM_001006655	FAM149A	0	-0.0829874	0.783247	0.0478
NM_006232	POLR2H	1	-0.0828409	0.601221	0.0145
NM_003776	MRPL40	1	-0.0826306	0.607863	0.01
NM_006239	PPEF2	0	-0.0824246	0.745022	0.0114
NM_175619	ZAR1	1	-0.0819524	0.381837	0.0422
NM_020366	RPGRIP1	0	-0.0816757	0.73292	0.0141
NM_004044	ATIC	1	-0.0815987	0.944858	8.19e-06
NM_016006	ABHD5	1	-0.0812912	1.83996	0.00925
NM_013306	SNX15	1	-0.0811707	0.853597	8.77e-05
NM_004574	2011-09-04	0	-0.0810686	0.894527	0.000301
NM_002026	FN1	1	-0.0809035	2.85758	4.33e-09
NM_080744	SRCRB4D	0	-0.0804132	0.941858	6.49e-07
NM_006832	FERMT2	1	-0.0799843	1.18015	1.72e-07
NM_005051	QARS	1	-0.0791859	0.539035	0.00308
NM_002966	S100A10	1	-0.0782817	1.91686	0.000368
NM_005531	IFI16	0	-0.0781174	1.78618	2.53e-06
NM_005512	LRRC32	1	-0.0780843	1.90881	5.71e-11
NM_006919	SERPINB3	0	-0.0779679	1.48543	1.19e-10
NM_005549	KCNA10	0	-0.0779156	0.612588	0.00162
NM_001286	CLCN6	1	-0.077794	0.557778	0.000581
NM_001005470	OR4B1	0	-0.0771035	2.00468	3.15e-07
NM_003332	TYROBP	0	-0.0768217	1.39944	8.69e-06
NM_000599	IGFBP5	0	-0.0766013	3.51602	5.13e-13
NM_001945	HBEGF	1	-0.0764814	1.07451	0.00186
NM_001001	RPL36AL	1	-0.0764762	1.16607	0.000186
NM_053005	MOB2	1	-0.0763674	0.738984	0.00086
NM_016410	CHMP5	1	-0.0762658	0.662661	0.0195
NM_003901	SGPL1	1	-0.0761255	0.885965	8.98e-05
NM_020177	FEM1C	1	-0.0760813	0.850399	9.64e-05
NM_001077440	BCLAF1	1	-0.0760069	1.52406	6.33e-07
NM_000933	PLCB4	0	-0.0760053	0.720716	0.0228
NM_003247	THBS2	0	-0.0759536	0.397255	0.00874
NM_033070	CECR5	1	-0.0758159	2.27858	3.98e-08
NM_001002914	KCTD11	1	-0.0753479	0.410341	0.0213
NM_147180	PPP3R2	1	-0.0752823	1.27501	2.16e-05
NM_000793	DIO2	0	-0.0749414	0.536053	0.0117
NM_173653	SLC9A9	0	-0.0748678	0.874994	0.000991
NM_019029	CPVL	0	-0.0747439	1.42008	1.04e-05
NM_019099	C1orf183	1	-0.0745007	0.60502	0.00179
NM_001017395	TMCC1	0	-0.0744357	0.396159	0.0182
NM_005226	S1PR3	1	-0.0736462	1.46048	4.55e-06
NM_006623	PHGDH	1	-0.0736283	0.46048	0.00935
NM_000415	IAPP	0	-0.0730934	0.810649	0.0226
NM_016018	PHF20L1	1	-0.0730625	0.547943	0.00204
NM_007056	CLASRP	1	-0.0729935	1.03984	3.47e-06
NM_175709	CBX7	1	-0.0728949	0.721591	0.00577
NM_015631	TCTN3	1	-0.07258	0.865523	0.000168
NM_001077691	ALG9	1	-0.0722641	0.925999	1.2e-05
NM_001414	EIF2B1	1	-0.0722226	0.462576	0.0206
NM_002054	GCG	0	-0.0720526	1.47457	1.09e-06
NM_015909	NBAS	1	-0.0718188	0.78157	1.52e-05
NM_004131	GZMB	0	-0.0713817	1.68122	1.73e-06
NM_031479	INHBE	0	-0.0712283	0.335712	0.0305
NM_031284	ADPGK	1	-0.0708317	0.454176	0.0454
NM_138447	ZNF689	1	-0.070706	0.74932	0.000848
NM_003706	PLA2G4C	0	-0.0706142	0.634129	0.026
NM_198540	B3GNT8	0	-0.069806	0.511974	0.0189
NM_018474	PLK1S1	1	-0.0695733	0.85997	0.000141
NM_021979	HSPA2	1	-0.0694901	1.79202	8.66e-06
NM_015638	TRPC4AP	1	-0.0693069	0.917623	0.000218
NM_002135	NR4A1	1	-0.0688724	1.02998	1.75e-07
NM_024948	FAM188A	1	-0.0687081	1.05172	0.000117
NM_181503	EXOSC8	1	-0.0684604	1.44308	1.91e-05
NM_206938	MS4A7	0	-0.0683428	1.16414	0.000111
NM_021201	MS4A7	0	-0.0683428	0.829444	0.0084
NM_003513	HIST1H2AB	1	-0.0681876	0.501821	0.00813
NM_001255	CDC20	1	-0.0680735	0.919149	0.0117
NM_005915	MCM6	1	-0.0671887	1.0314	1.15e-05
NM_001535	PRMT2	1	-0.0670554	1.63227	2.5e-10
NM_020056	HLA-DQA2	0	-0.0665931	0.601221	0.000319
NM_006510	TRIM27	1	-0.0664715	0.916859	1.56e-05
NM_013399	C16orf5	1	-0.0664259	0.877352	0.000281
NM_006031	PCNT	1	-0.0663206	0.554834	0.00371
NM_013451	MYOF	0	-0.0660756	0.538041	0.05
NM_020974	SCUBE2	1	-0.065916	0.648926	0.0167
NM_024334	TMEM43	1	-0.065734	1.09626	0.000328
NM_182771	CREM	0	-0.065287	2.02574	5.67e-10
NM_182772	CREM	0	-0.065287	0.77484	0.000292
NM_005772	RCL1	1	-0.0652237	1.13947	2.14e-06
NM_012476	VAX2	1	-0.0651042	0.893751	0.00193
NM_024057	NUP37	0	-0.0648782	0.831067	0.00384
NM_005656	TMPRSS2	1	-0.0647681	0.445727	0.00848
NM_014506	TOR1B	1	-0.0644055	0.847195	0.00241
NM_018091	ELP3	1	-0.0631915	0.955313	5.33e-05
NM_001905	CTPS	1	-0.0627291	0.854395	0.00338
NM_001008699	IL4R	1	-0.0625406	1.07656	6.37e-05
NM_000893	KNG1	0	-0.0620526	1.45101	2.39e-05
NM_000733	CD3E	0	-0.0616309	1.40762	0.000865
NM_024678	NARS2	1	-0.0616004	0.643394	0.000703
NM_024582	FAT4	1	-0.0614375	1.25942	0.0218
NM_138961	ESAM	1	-0.0613903	0.698663	0.0207
NM_004568	SERPINB6	1	-0.0607981	0.830255	0.014
NM_006763	BTG2	1	-0.059658	0.795767	0.00115
NM_014455	RNF115	1	-0.0595218	0.531069	0.00411
NM_015589	SAMD4A	1	-0.059387	0.396159	0.0182
NM_001002814	RAB11FIP1	1	-0.0593074	0.409255	0.0041
NM_014383	ZBTB32	0	-0.059207	0.807355	0.000476
NM_001007255	KLHDC9	1	-0.0591979	0.570463	0.0169
NM_000231	SGCG	0	-0.0590119	0.458382	0.0368
NM_001042369	TROVE2	1	-0.0585416	0.714575	0.00126
NM_153810	C10orf46	1	-0.0583926	0.592636	0.000823
NM_178452	LRRC50	1	-0.0582357	0.607863	0.0171
NM_001098783	RPP14	1	-0.0581111	0.364012	0.0439
NM_198291	SRC	1	-0.0580889	0.361768	0.0108
NM_201545	LGALS8	0	-0.0580453	1.41738	6.63e-08
NM_004457	ACSL3	1	-0.0580101	0.621993	0.0348
NM_203346	HDLBP	1	-0.0576985	1.04124	0.000186
NM_018084	CCDC88A	1	-0.0573566	1.49006	1.03e-06
NM_032563	LCE3D	0	-0.0569641	0.640621	0.000439
NM_002599	PDE2A	0	-0.0564161	0.656268	0.00377
NM_006205	PDE6H	0	-0.0564097	0.453122	0.0363
NM_001078	VCAM1	0	-0.055645	0.773996	0.0212
NM_152932	GLT8D1	0	-0.0554442	1.31846	0.000279
NM_033290	MID1	0	-0.055174	0.634129	0.00604
NM_006810	PDIA5	1	-0.0551701	0.901494	0.0205
NM_020132	AGPAT3	0	-0.0547964	1.56169	5.99e-07
NM_001004440	FAM19A3	0	-0.0544923	0.626673	0.000578
NM_017584	MIOX	0	-0.0540934	0.293959	0.0455
NM_021242	MID1IP1	1	-0.0540835	0.668119	0.0415
NM_001425	EMP3	0	-0.0539608	0.759582	0.00264
NM_022575	VPS16	1	-0.0538165	1.10501	4.37e-06
NM_015584	POLDIP2	1	-0.0538027	0.852798	0.000338
NM_005628	SLC1A5	1	-0.0537775	0.481299	0.0407
NM_005875	EIF1B	1	-0.0536574	0.461529	0.00935
NM_032980	DTNA	0	-0.0535795	0.555816	0.00165
NM_145005	C9orf72	1	-0.0535326	0.90381	0.000232
NM_025239	PDCD1LG2	0	-0.0534487	0.535058	0.00111
NM_004376	COX15	1	-0.0533274	0.788268	0.002
NM_025139	ARMC9	1	-0.0530896	1.55631	1.92e-05
NM_006806	BTG3	1	-0.0528749	0.75873	0.004
NM_001673	ASNS	1	-0.052819	0.944858	0.0029
NM_005437	NCOA4	1	-0.052157	0.498761	0.0285
NM_006255	PRKCH	1	-0.0520896	1.14666	3.41e-05
NM_015947	ASCC1	1	-0.0520407	0.387363	0.0418
NM_001079515	TBCE	0	-0.0517768	1.34142	1.18e-08
NM_014245	RNF7	1	-0.051608	0.609755	0.0104
NM_001033930	UBA52	1	-0.0514824	1.93584	9.65e-07
NM_006345	SLC30A9	1	-0.0507907	0.479231	0.00258
NM_000030	AGXT	0	-0.0502628	0.309176	0.0456
NM_133436	ASNS	1	-0.0496486	0.944858	0.0029
NM_002401	MAP3K3	1	-0.0494536	0.435095	0.0219
NM_032360	ACBD6	1	-0.0493414	0.967169	5.26e-06
NM_145019	FAM124A	1	-0.0490352	0.367371	0.0235
NM_001008487	SLC41A3	0	-0.0490315	0.878921	0.00757
NM_018032	LUC7L	1	-0.0490016	1.07587	5.58e-06
NM_012294	RAPGEF5	1	-0.0489754	0.424385	0.0318
NM_000019	ACAT1	1	-0.0489615	0.991318	0.000129
NM_014867	KBTBD11	1	-0.0485138	1.10635	0.0199
NM_025228	TRAF3IP3	0	-0.0483071	0.9115	0.00491
NM_078488	VNN2	0	-0.0477475	1.48285	0.0115
NM_015934	NOP58	1	-0.0476594	1.16157	2.33e-05
NM_001014811	ME3	1	-0.0469096	0.953824	0.00286
NM_014291	GCAT	1	-0.0467762	1.09559	3.35e-06
NR_002798	NAPSB	0	-0.046715	0.699552	0.0318
NM_021795	ELK4	0	-0.0464592	1.50335	2.13e-07
NM_014368	LHX6	1	-0.0462979	0.495695	0.028
NM_152614	C2orf57	0	-0.0462596	0.453122	0.0131
NM_006956	ZNF12	1	-0.0460484	0.794104	0.0106
NM_001305	CLDN4	1	-0.0460346	0.337996	0.0385
NM_133477	SYNPO2	0	-0.0456865	2.13718	8.11e-08
NM_001828	CLC	0	-0.0453913	0.759582	0.00264
NM_014503	UTP20	1	-0.0451391	0.582074	0.0153
NM_004728	DDX21	1	-0.0450787	0.742437	0.00289
NM_001013660	FRRS1	0	-0.0450772	0.422233	0.0206
NM_032656	DHX37	1	-0.0447527	0.399445	0.0129
NM_001005366	KDM2B	1	-0.0447252	0.726831	0.0013
NM_182487	OLFML2A	1	-0.0446675	1.80116	1.39e-10
NM_003153	STAT6	0	-0.0446566	0.669027	0.00141
NM_058187	C21orf63	1	-0.0441561	1.15704	7.72e-05
NM_030664	PTER	1	-0.0434098	2.06074	2.04e-08
NM_001001484	PTER	1	-0.0434098	2.0165	9.27e-09
NM_138417	KTI12	1	-0.0433181	0.759582	3.87e-05
NM_020382	SETD8	1	-0.0429363	0.337996	0.0371
NM_001520	GTF3C1	1	-0.0429174	0.506907	0.021
NM_001766	CD1D	0	-0.0423149	1.0229	0.00309
NM_178578	PSMF1	0	-0.0420398	1.09694	4.56e-06
NM_032955	AIF1	0	-0.0417993	2.73855	1.5e-09
NM_014793	LCMT2	1	-0.0417486	0.397255	0.0039
NM_001320	CSNK2B	1	-0.0412721	1.53456	1.54e-08
NM_000938	POLR2B	1	-0.0406144	0.583038	0.0452
NM_198158	MITF	0	-0.0406014	0.909965	0.0025
NM_001085377	MCC	1	-0.0403914	0.899176	3.49e-05
NM_152699	SENP5	1	-0.0402595	0.994218	0.000313
NM_005402	RALA	1	-0.0401613	0.606916	0.0363
NM_031910	C1QTNF6	0	-0.0401406	0.882056	1.14e-05
NM_017632	CDKN2AIP	1	-0.0401279	1.14861	5.95e-06
NM_024762	ZNF552	1	-0.039898	1.24853	5.75e-05
NM_030940	ISCA1	1	-0.039897	2.61988	7.26e-06
NM_030648	SETD7	1	-0.0398821	0.895303	7.42e-05
NM_153638	PANK2	1	-0.0398455	0.459432	0.00855
NM_207514	DEF8	1	-0.0397767	1.33628	7.35e-07
NM_016545	IER5	1	-0.0396575	1.21039	1.91e-05
NM_013447	EMR2	0	-0.0392449	0.458382	0.00736
NM_178123	SESTD1	1	-0.039109	0.535058	0.0427
NM_006187	OAS3	1	-0.0390199	0.830255	0.00147
NM_004184	WARS	1	-0.0390013	3.55213	0.000152
NM_213646	WARS	1	-0.0390013	1.25157	0.000433
NM_024056	TMEM106C	1	-0.0388368	0.458382	0.0343
NM_018419	SOX18	1	-0.0388191	0.787432	0.000392
NM_018046	AGGF1	1	-0.038716	0.789938	6.2e-05
NM_006765	TUSC3	1	-0.0386393	1.06488	0.00734
NM_015414	RPL36	1	-0.0385389	1.19661	3.03e-05
NM_001037666	GATSL3	1	-0.0384633	0.469886	0.00112
NM_004165	RRAD	1	-0.038384	0.961253	0.000113
NM_015836	WARS2	1	-0.0383361	0.49057	0.00509
NM_015199	ANKRD28	1	-0.0381657	0.988412	2.22e-10
NM_018257	PCMTD2	1	-0.0380357	1.98805	1.46e-07
NM_203297	TRIM7	0	-0.0377711	0.334568	0.0226
NM_177458	LYNX1	0	-0.0376652	0.646163	0.00786
NM_015950	MRPL2	1	-0.0369277	0.349365	0.0348
NM_013371	IL19	0	-0.0368645	1.57725	1.94e-12
NM_017971	MRPL20	1	-0.0367155	0.986229	0.000375
NM_173517	VKORC1L1	1	-0.0365995	0.364012	0.0409
NM_001012514	ITM2C	1	-0.0365754	0.584963	0.00207
NM_004713	SDCCAG1	1	-0.0363876	0.732052	0.000513
NM_173485	TSHZ2	0	-0.0363202	1.33342	3.94e-06
NM_020637	FGF22	1	-0.0353101	1.0545	0.000394
NM_001099679	TRIM32	1	-0.0352979	0.836732	2.12e-07
NM_001276	CHI3L1	0	-0.0352421	0.84559	0.00219
NM_001018011	ZBTB16	1	-0.0351601	1.24793	9.64e-06
NM_001042498	SLC35A2	1	-0.0347545	0.738119	0.00587
NM_018649	H2AFY2	1	-0.034681	0.566572	0.0429
NM_005693	NR1H3	0	-0.0346786	1.03914	0.00114
NM_001742	CALCR	1	-0.0346033	0.686164	0.000387
NM_005761	PLXNC1	1	-0.0345776	1.01721	0.0129
NM_198282	TMEM173	0	-0.0345351	1.44573	1.21e-06
NM_017744	ST7L	1	-0.0340753	0.474047	0.0122
NM_001034116	EIF2B4	1	-0.0339992	0.420078	0.0125
NM_004939	DDX1	1	-0.0329838	0.641546	0.00145
NM_001387	DPYSL3	1	-0.0327947	1.47612	1.1e-05
NM_003756	EIF3H	1	-0.0324601	0.752749	0.00126
NM_001006115	IP6K1	1	-0.0322054	0.899176	7.21e-05
NM_001123	ADK	1	-0.0321934	1.30393	2.01e-08
NM_001627	ALCAM	1	-0.0320964	0.77989	0.00832
NM_006071	PKDREJ	1	-0.0320598	0.449957	0.0102
NM_001040033	CD53	0	-0.0315268	1.29631	0.00103
NM_019843	EIF4ENIF1	1	-0.0314322	0.512985	0.0114
NM_002292	LAMB2	0	-0.0314288	1.86908	3.72e-08
NM_001007024	GOSR1	1	-0.0313041	1.1177	5.47e-06
NM_181573	RFC4	1	-0.0309761	1.0165	5.69e-05
NM_001077469	NR1I3	0	-0.0305975	1.1447	8.52e-09
NM_001001670	FAM75D1	0	-0.0304859	0.367371	0.0449
NM_000190	HMBS	1	-0.0302946	0.40163	0.0321
NM_002096	GTF2F1	1	-0.030157	0.970854	4.44e-05
NM_023112	OTUB2	1	-0.0301521	0.586885	0.000601
NM_033414	ZNF622	1	-0.0300719	0.745883	0.000422
NM_024659	GTDC1	1	-0.0298044	0.616358	0.00126
NM_001001975	ATP5D	1	-0.0297286	1.16221	4.75e-05
NM_030796	VOPP1	1	-0.0294705	1.26604	5.94e-06
NM_015675	GADD45B	1	-0.0294315	2.14045	1.03e-08
NM_004031	IRF7	1	-0.0293553	1.99059	4.28e-10
NM_024325	ZNF343	1	-0.0283223	0.665393	6.05e-05
NM_001006612	WBP5	0	-0.0282048	2.33571	0.0115
NM_002982	CCL2	0	-0.0282048	1.00576	0.000622
NM_201403	MOBKL2C	1	-0.0280642	0.665393	0.000163
NM_016027	LACTB2	1	-0.0279801	0.980391	0.00794
NM_015092	SMG1	1	-0.0276966	1.56316	1.38e-05
NM_000690	ALDH2	1	-0.027588	0.597412	0.0235
NM_004553	NDUFS6	1	-0.0273004	0.563646	0.0137
NM_018538	ERMAP	0	-0.0272884	0.378512	0.00791
NM_024094	DSCC1	1	-0.0272376	0.526069	0.00142
NM_001042589	TMEM8B	1	-0.0268851	0.521051	0.0201
NM_004788	UBE4A	1	-0.0268312	0.659925	0.0193
NM_032448	FAM120B	1	-0.0261279	0.508936	0.0447
NM_003380	VIM	1	-0.0259419	2.21909	3.73e-08
NM_006303	AIMP2	1	-0.0257503	1.29219	9.61e-06
NM_032184	SYDE2	1	-0.025152	0.777367	0.00886
NM_013247	HTRA2	1	-0.0250122	0.90458	2.82e-05
NM_203376	TMEM81	0	-0.0240832	0.476122	0.00346
NM_019005	MIOS	1	-0.0240389	1.31208	1.14e-05
NM_032327	ZDHHC16	1	-0.0238958	0.38405	0.0243
NM_012316	KPNA6	1	-0.0238174	0.411426	0.0337
NM_021907	DTNB	1	-0.0236945	0.435095	0.0389
NM_032947	C5orf62	1	-0.0235388	0.663572	0.000291
NM_003507	FZD7	1	-0.0235224	0.969381	0.000221
NM_033139	CALD1	0	-0.0233094	0.691534	0.0134
NM_001005368	ZNF32	1	-0.0228297	0.851999	0.000302
NM_033198	PIGS	1	-0.0224846	1.28155	5.86e-06
NM_000155	GALT	1	-0.0224042	0.883621	0.00015
NM_032847	C8orf76	1	-0.0221642	1.53903	1.8e-08
NM_017520	MPHOSPH8	1	-0.0217597	1.24184	1.61e-06
NM_024052	C17orf39	1	-0.0215814	0.623867	0.018
NM_024604	RPAP3	1	-0.0212923	1.17441	2.24e-07
NM_001002235	SERPINA1	0	-0.021229	1.88401	0.00156
NM_000623	BDKRB2	0	-0.0210843	1.87184	1.68e-07
NM_002598	PDCD2	1	-0.0210508	0.488515	0.0187
NM_002429	MMP19	0	-0.0209865	1.29219	1.56e-05
NM_138609	H2AFY	1	-0.0209615	0.709291	0.00352
NM_005802	TOPORS	1	-0.0209585	0.618239	0.000146
NM_024098	CCDC86	1	-0.0207662	0.648005	0.000289
NM_002623	PFDN4	1	-0.0205484	2.33571	6.56e-05
NM_199050	C2CD2	0	-0.0204857	0.678072	0.0144
NM_001040113	MYH11	1	-0.02032	0.770618	0.044
NM_012425	RSU1	1	-0.0200987	0.539035	0.000171
NM_018407	LAPTM4B	1	-0.0199327	1.11703	0.00547
NM_003677	DENR	1	-0.0199086	1.31441	5.11e-06
NM_022782	MPHOSPH9	0	-0.0193662	0.621056	0.0221
NM_003494	DYSF	1	-0.0189472	1.65031	3.65e-10
NM_194252	TTLL11	1	-0.0188622	0.471968	0.044
NM_022366	TFB2M	1	-0.0188432	1.4678	2.74e-06
NM_002387	MCC	1	-0.0186692	0.899176	3.49e-05
NM_002463	MX2	0	-0.0185238	0.685267	0.0462
NM_001033112	PAIP2	1	-0.0184816	0.975997	0.000169
NM_000285	PEPD	1	-0.0179456	0.73292	4.27e-05
NM_000628	IL10RB	1	-0.0174961	0.655352	0.0114
NM_139279	MCFD2	1	-0.0174822	1.28451	4.18e-06
NM_002033	FUT4	1	-0.0174377	1.27322	1.48e-05
NM_000235	LIPA	1	-0.0172331	0.546956	0.0235
NM_015361	R3HDM1	1	-0.0171704	0.571434	0.00583
NM_001002264	EPSTI1	1	-0.0169218	1.07519	0.00498
NM_018181	ZNF532	1	-0.0168158	0.629473	0.0461
NM_022909	CENPH	1	-0.0167243	3.60881	0.000905
NM_014109	ATAD2	1	-0.0165417	0.639695	0.00172
NM_001558	IL10RA	1	-0.0161977	1.92106	2.16e-05
NM_005516	HLA-E	1	-0.0161788	1.21412	6.64e-05
NM_018019	MED9	1	-0.015419	0.445727	0.00545
NM_005902	SMAD3	1	-0.0153255	1.64062	0.00118
NM_000607	ORM1	0	-0.0153239	0.567545	0.00966
NM_003655	CBX4	1	-0.015297	0.475085	0.0194
NM_001469	XRCC6	1	-0.0151406	0.58111	0.0104
NM_015575	GIGYF2	1	-0.0142792	0.813114	0.00672
NM_001001346	CLDN20	0	-0.0141457	1.15834	2.32e-05
NM_015042	ZNF609	0	-0.0141385	0.666302	0.00051
NM_145170	TTC18	1	-0.0140796	0.325386	0.0328
NM_032901	C12orf62	1	-0.0140591	1.39616	2.05e-05
NM_006774	INMT	0	-0.0139041	1.40054	2.72e-06
NM_172195	EIF2B4	1	-0.0136111	0.420078	0.0125
NM_080881	DBN1	0	-0.0135853	1.09828	0.000361
NM_004395	DBN1	0	-0.0134112	1.09828	0.000361
NM_000725	CACNB3	1	-0.0132222	0.591679	0.00888
NM_004469	FIGF	0	-0.0130692	0.80488	0.000199
NM_001008695	THAP7	1	-0.0128329	0.709291	0.000844
NM_000232	SGCB	1	-0.0127962	1.10969	0.000122
NM_024767	DLC1	0	-0.0126982	1.94748	1.43e-09
NM_182643	DLC1	0	-0.0126982	0.426533	0.00284
NM_007260	LYPLA2	1	-0.0126009	0.714575	0.00126
NM_025165	ELL3	1	-0.0125646	0.498761	0.00357
NM_006889	CD86	0	-0.0121495	2.00935	4.39e-05
NM_021105	PLSCR1	1	-0.0121204	0.675364	0.0269
NM_001079669	TMTC4	1	-0.0119148	0.564622	0.00874
NM_174955	ATP2A3	1	-0.0112789	1.01078	0.00244
NM_005173	ATP2A3	1	-0.0112789	0.594549	0.0325
NM_014946	SPAST	1	-0.0112211	1.19787	1.36e-05
NM_003642	HAT1	1	-0.0111688	0.673556	0.0102
NM_002045	GAP43	0	-0.0110752	0.584	0.00873
NM_020816	KIF17	1	-0.011029	0.397255	0.00848
NM_006857	SNRNP27	0	-0.0108648	0.788268	0.00109
NM_018158	SLC4A1AP	1	-0.0107421	0.399445	0.026
NM_003428	ZNF84	1	-0.0107325	1.10299	2.57e-09
NM_004029	IRF7	1	-0.0101199	1.99059	4.28e-10
NM_024997	ATF7IP2	0	-0.00952768	0.824564	0.00129
NM_032806	C3orf39	1	-0.00948671	0.511974	0.0165
NM_014639	TTC37	1	-0.00948493	0.545968	0.0375
NM_016338	IPO11	1	-0.00939578	0.557778	0.00294
NM_001005	RPS3	1	-0.00908571	0.366252	0.0346
NM_000182	HADHA	1	-0.00905956	1.91265	5.13e-13
NM_006908	RAC1	1	-0.0088785	1.01863	0.000375
NM_018890	RAC1	1	-0.0088785	0.712816	0.00224
NM_178441	ZFYVE1	0	-0.00844869	0.536053	0.00292
NM_019896	POLE4	1	-0.0083814	0.775683	0.00166
NM_003913	PRPF4B	1	-0.00818551	1.28155	1.15e-05
NM_001647	APOD	0	-0.00779547	1.73812	1.32e-07
NM_006739	MCM5	1	-0.0074619	1.15769	5.68e-05
NM_001099401	SGCE	1	-0.00716759	0.695994	0.00901
NM_004145	MYO9B	1	-0.00672113	1.17121	1.35e-05
NM_003384	VRK1	1	-0.00643978	0.857583	0.000244
NM_182796	MAT2B	0	-0.00619921	1.34142	1.18e-08
NM_032206	NLRC5	1	-0.0058908	1.33342	0.000847
NM_015907	LAP3	1	-0.00588473	0.810649	0.00253
NM_003451	ZNF177	1	-0.00583352	0.528071	0.0204
NM_020393	PGLYRP4	0	-0.00582899	0.451013	0.04
NM_003853	IL18RAP	0	-0.0058192	0.738984	0.00624
NM_030953	TIGD6	1	-0.00560033	0.832688	0.00166
NM_000621	HTR2A	0	-0.00456255	1.28865	0.000713
NM_144615	TMIGD2	0	-0.00442353	1.20602	2.15e-10
NM_012469	PRPF6	1	-0.00424543	1.16543	7.59e-07
NM_001824	CKM	1	-0.0041199	0.568519	0.00129
NM_033319	CENPL	1	-0.00369513	1.22404	0.000226
NM_001710	CFB	0	-0.00361047	1.15769	0.000498
NM_152531	C3orf21	1	-0.00343085	0.632268	0.00148
NM_005759	ABI2	1	-0.00275097	0.791606	0.00161
NM_003211	TDG	1	-0.0026235	0.420078	0.0152
NM_014616	ATP11B	1	-0.00235275	0.960512	0.00159
NM_001720	BMP8B	1	-0.00190748	0.935837	0.0189
NM_198521	C12orf42	1	-0.00187647	0.652601	0.000195
NM_001623	AIF1	0	-0.0018474	2.73855	1.5e-09
NM_001622	AHSG	0	-0.00145949	0.445727	0.0289
NM_031448	C19orf12	1	-0.00144503	0.987685	3.83e-05
NM_022910	NDRG4	1	-0.00140143	0.671746	0.00289
NM_007178	STRAP	1	-0.00132178	1.32596	5.71e-06
NM_006404	PROCR	0	-0.001195	1.00288	1.3e-06
NM_030920	ANP32E	0	-0.000986718	0.631337	0.011
NM_178841	RNF166	1	-0.000882643	0.485427	0.023
NM_002797	PSMB5	0	-0.000671608	0.822118	8.88e-05
NM_014397	NEK6	1	-0.000577656	0.545968	0.0167
NM_016343	CENPF	1	-0.000451408	0.584963	0.015
NM_138408	GTF3C6	1	-0.00043914	2.18713	4.04e-07
NM_001100619	CABLES1	1	-0.000397503	0.608809	0.0417
NM_006824	EBNA1BP2	1	-6.96846e-05	1.12499	4.96e-06
